# Supplementary material for: Dichloridobis(5-m-tolyl-1,3,4-thia­diazol-2-ylamine-κN 3)zinc(II)
Source: Acta Crystallogr Sect E Struct Rep Online. 2008 Apr 23;64(Pt 5):m692–3. doi: 10.1107/S160053680801057X (PMC2961117; doi:10.1107/S160053680801057X)
Supplement: Supplementary file 1 [file e-64-0m692-sup1.cif]

##############################################################################
###                                                                        ###
###        Electronic paper (Acta Crystallographica Section E)             ###
###                                                                        ###
##############################################################################
#                                                                            #
# This CIF contains the data in a paper accepted for publication in Acta     #
# Crystallographica Section E. It conforms to the requirements of Notes      #
# for Authors for Section E, and has been peer reviewed under the auspices   #
# of the IUCr Commission on Journals.                                        #
#                                                                            #
# Full details of the Crystallographic Information File format               #
# are given in the paper "The Crystallographic Information File (CIF):       #
# a New Standard Archive File for Crystallography" by S. R. Hall, F. H.      #
# Allen and I. D. Brown [Acta Cryst. (1991), A47, 655-685].                  #
#                                                                            #
# The current version of the core CIF dictionary is obtainable from          #
# ftp://ftp.iucr.org/pub/cif_core.dic. The current version number is 2.4.    #
#                                                                            #
# Software is freely available for graphical display of the structure(s) in  #
# this CIF.  For information consult the CIF home page http://www.iucr.org/  #
# cif/home.html                                                              #
#                                                                            #
# This file may be used for bona fide research purposes within the           #
# scientific community so long as proper attribution is given to the journal # 
# article from which it was obtained.                                        #
#                                                                            #
##############################################################################
                                             
data_global
_audit_creation_method     'from SHELXL97 CIF and IUCr SHELXL97-template'
_journal_date_recd_electronic     2008-04-15
_journal_date_accepted     2008-04-17
_journal_name_full     'Acta Crystallographica, Section E'
_journal_year     2008
_journal_volume     64
_journal_issue      5
_journal_page_first     m692
_journal_page_last     m693
_journal_paper_category     QM
_journal_coeditor_code     HK2454
_publ_contact_author_name     ' Wan, Rong'
_publ_contact_author_address
;
Department of Applied Chemistry
College of Science
Nanjing University of Technology
No. 5 Xinmofan Road, Nanjing
Nanjing 210009
People's Republic of China
;
_publ_contact_author_email     rwan@njut.edu.cn
_publ_contact_author_fax     '86 25 83369345'
_publ_contact_author_phone     '86 25 83587440'
_publ_section_title
;
Dichloridobis(5-<i>m</i>-tolyl-1,3,4-thiadiazol-2-ylamine-\k<i>N</i>^3^)zinc(II)
;
loop_
    _publ_author_name
    _publ_author_address
    'Wang, Bin'
;
Department of Applied Chemistry,
College of Science,
Nanjing University of Technology,
No. 5 Xinmofan Road
Nanjing 210009
People's Republic of China
;
    'Wan, Rong'
;
Department of Applied Chemistry,
College of Science,
Nanjing University of Technology,
No. 5 Xinmofan Road
Nanjing 210009
People's Republic of China
;
    'Yin, Li-He'
;
Department of  Applied Chemistry,
College of Science,
Nanjing University of Technology,
No. 5 Xinmofan Road
Nanjing 210009
People's Republic of China
;
    'Han, Feng'
;
Department of Applied Chemistry,
College of Science,
Nanjing University of Technology,
No. 5 Xinmofan Road
Nanjing 210009
People's Republic of China
;
    'Wang, Jin-Tang'
;
Department of Applied Chemistry,
College of Science,
Nanjing University of Technology,
No. 5 Xinmofan Road
Nanjing 210009
People's Republic of China
;
data_I
_audit_creation_method     SHELXL-97
_chemical_name_systematic
;
Dichloridobis(5-<i>m</i>-tolyl-1,3,4-thiadiazol-2-ylamine-\kN^3^)zinc(II)
;
_chemical_name_common     ?
_chemical_formula_moiety     'C18 H18 Cl2 N6 S2 Zn'
_chemical_formula_sum     'C18 H18 Cl2 N6 S2 Zn'
_chemical_formula_iupac     '[Zn Cl2 (C9 H9 N3 S)2]'
_chemical_formula_weight     518.77
_chemical_melting_point     453
_symmetry_cell_setting     monoclinic
_symmetry_space_group_name_H-M     'P 21/c'
_symmetry_space_group_name_Hall     '-P 2ybc'
loop_
    _symmetry_equiv_pos_as_xyz
    'x, y, z'
    '-x, y+1/2, -z+1/2'
    '-x, -y, -z'
    'x, -y-1/2, z-1/2'
_cell_length_a     10.826(2)
_cell_length_b     11.233(2)
_cell_length_c     17.892(4)
_cell_angle_alpha     90.00
_cell_angle_beta     90.10(3)
_cell_angle_gamma     90.00
_cell_volume     2175.8(7)
_cell_formula_units_Z     4
_cell_measurement_reflns_used     25
_cell_measurement_theta_min     10
_cell_measurement_theta_max     13
_cell_measurement_temperature     298(2)
_exptl_crystal_description     block
_exptl_crystal_colour     yellow
_exptl_crystal_size_max     0.20
_exptl_crystal_size_mid     0.10
_exptl_crystal_size_min     0.10
_exptl_crystal_density_diffrn     1.584
_exptl_crystal_density_meas     ?
_exptl_crystal_density_method     'not measured'
_exptl_crystal_F_000     1056
_exptl_absorpt_coefficient_mu     1.584
_exptl_absorpt_correction_type     psi-scan
_exptl_absorpt_process_details     '(North <i>et al.</i>,  1968)'
_exptl_absorpt_correction_T_min     0.7424
_exptl_absorpt_correction_T_max     0.8577
_exptl_special_details
;
;
_diffrn_ambient_temperature     298(2)
_diffrn_radiation_type     MoK\a
_diffrn_radiation_wavelength     0.71073
_diffrn_radiation_source     'fine-focus sealed tube'
_diffrn_radiation_monochromator     graphite
_diffrn_measurement_device_type     'Enraf--Nonius CAD-4'
_diffrn_measurement_method     '\w/2\q'
_diffrn_detector_area_resol_mean     ?
_diffrn_reflns_number     3917
_diffrn_reflns_av_R_equivalents     0.0000
_diffrn_reflns_av_sigmaI/netI     0.0510
_diffrn_reflns_theta_min     1.88
_diffrn_reflns_theta_max     25.20
_diffrn_reflns_theta_full     25.20
_diffrn_measured_fraction_theta_max     0.998
_diffrn_measured_fraction_theta_full     0.998
_diffrn_reflns_limit_h_min     -12
_diffrn_reflns_limit_h_max     12
_diffrn_reflns_limit_k_min     0
_diffrn_reflns_limit_k_max     13
_diffrn_reflns_limit_l_min     0
_diffrn_reflns_limit_l_max     21
_diffrn_standards_number     3
_diffrn_standards_interval_count     ?
_diffrn_standards_interval_time     120
_diffrn_standards_decay_%     0
_refine_special_details
;
 Refinement of F^2^ against ALL reflections.  The weighted R-factor wR and
 goodness of fit S are based on F^2^, conventional R-factors R are based
 on F, with F set to zero for negative F^2^. The threshold expression of
 F^2^ > 2sigma(F^2^) is used only for calculating R-factors(gt) etc. and is
 not relevant to the choice of reflections for refinement.  R-factors based
 on F^2^ are statistically about twice as large as those based on F, and R-
 factors based on ALL data will be even larger.
;
_reflns_number_total     3917
_reflns_number_gt     2310
_reflns_threshold_expression     I>2\s(I)
_refine_ls_structure_factor_coef     Fsqd
_refine_ls_matrix_type     full
_refine_ls_R_factor_all     0.1361
_refine_ls_R_factor_gt     0.0863
_refine_ls_wR_factor_gt     0.1786
_refine_ls_wR_factor_ref     0.2114
_refine_ls_goodness_of_fit_ref     1.019
_refine_ls_restrained_S_all     1.048
_refine_ls_number_reflns     3917
_refine_ls_number_parameters     256
_refine_ls_number_restraints     ?
_refine_ls_hydrogen_treatment     constr
_refine_ls_weighting_scheme     calc
_refine_ls_weighting_details
               'calc w=1/[\s^2^(Fo^2^)+(0.05P)^2^+19P] where P=(Fo^2^+2Fc^2^)/3'
_atom_sites_solution_hydrogens     geom
_atom_sites_solution_primary     direct
_atom_sites_solution_secondary     difmap
_refine_ls_shift/su_max     0.000
_refine_ls_shift/su_mean     0.000
_refine_diff_density_max     0.617
_refine_diff_density_min     -0.968
_refine_ls_extinction_method     none
_refine_ls_extinction_coef     ?
loop_
    _atom_type_symbol
    _atom_type_description
    _atom_type_scat_dispersion_real
    _atom_type_scat_dispersion_imag
    _atom_type_scat_source
    'C' 'C' 0.0033 0.0016
                         'International Tables Vol C Tables 4.2.6.8 and 6.1.1.4'
    'H' 'H' 0.0000 0.0000
                         'International Tables Vol C Tables 4.2.6.8 and 6.1.1.4'
    'N' 'N' 0.0061 0.0033
                         'International Tables Vol C Tables 4.2.6.8 and 6.1.1.4'
    'S' 'S' 0.1246 0.1234
                         'International Tables Vol C Tables 4.2.6.8 and 6.1.1.4'
    'Cl' 'Cl' 0.1484 0.1585
                         'International Tables Vol C Tables 4.2.6.8 and 6.1.1.4'
    'Zn' 'Zn' 0.2839 1.4301
                         'International Tables Vol C Tables 4.2.6.8 and 6.1.1.4'
_computing_data_collection     'CAD-4 Software (Enraf--Nonius, 1989)'
_computing_cell_refinement     'CAD-4 Software (Enraf--Nonius, 1989)'
_computing_data_reduction     'XCAD4 (Harms & Wocadlo, 1995)'
_computing_structure_solution     'SHELXS97 (Sheldrick, 2008)'
_computing_structure_refinement     'SHELXL97 (Sheldrick, 2008)'
_computing_molecular_graphics     'SHELXTL (Sheldrick, 2008)'
_computing_publication_material     'SHELXTL (Sheldrick, 2008)'
loop_
    _atom_site_type_symbol
    _atom_site_label
    _atom_site_fract_x
    _atom_site_fract_y
    _atom_site_fract_z
    _atom_site_U_iso_or_equiv
    _atom_site_adp_type
    _atom_site_calc_flag
    _atom_site_refinement_flags
    _atom_site_occupancy
    _atom_site_disorder_assembly
    _atom_site_disorder_group
    Zn Zn 0.06433(12) 0.26059(8) 0.14033(6) 0.0679(4) Uani d . 1 . .
    Cl Cl1 0.1115(3) 0.1322(2) 0.05026(15) 0.0820(8) Uani d . 1 . .
    Cl Cl2 0.1997(3) 0.26430(19) 0.23734(15) 0.0794(8) Uani d . 1 . .
    S S1 0.0144(3) 0.65934(18) 0.09796(14) 0.0734(8) Uani d . 1 . .
    S S2 -0.2594(3) 0.06983(19) 0.25635(15) 0.0797(9) Uani d U 1 . .
    N N1 0.1364(8) 0.4722(6) 0.0595(4) 0.065(2) Uani d D 1 . .
    N N2 0.0424(7) 0.4353(6) 0.1087(4) 0.065(2) Uani d D 1 . .
    N N3 -0.1161(10) 0.5103(6) 0.1810(5) 0.083(3) Uani d . 1 . .
    H H3B -0.1321 0.4410 0.1990 0.099 Uiso calc R 1 . .
    H H3C -0.1588 0.5710 0.1948 0.099 Uiso calc R 1 . .
    N N4 -0.1619(7) 0.2723(6) 0.2312(4) 0.0616(19) Uani d U 1 . .
    N N5 -0.0944(7) 0.1933(6) 0.1914(4) 0.0612(19) Uani d U 1 . .
    N N6 -0.0809(9) -0.0115(6) 0.1629(5) 0.088(3) Uani d . 1 . .
    H H6B -0.0187 0.0009 0.1341 0.106 Uiso calc R 1 . .
    H H6C -0.1088 -0.0826 0.1688 0.106 Uiso calc R 1 . .
    C C1 0.4997(13) 0.5883(12) -0.1215(8) 0.114(5) Uani d . 1 . .
    H H1B 0.4935 0.5048 -0.1107 0.171 Uiso calc R 1 . .
    H H1C 0.5790 0.6171 -0.1058 0.171 Uiso calc R 1 . .
    H H1D 0.4903 0.6007 -0.1743 0.171 Uiso calc R 1 . .
    C C2 0.4016(12) 0.6533(9) -0.0812(6) 0.082(3) Uani d . 1 . .
    C C3 0.3158(11) 0.5948(9) -0.0373(6) 0.080(3) Uani d . 1 . .
    H H3A 0.3226 0.5125 -0.0335 0.096 Uiso calc R 1 . .
    C C4 0.2196(12) 0.6500(8) 0.0019(5) 0.077(3) Uani d . 1 . .
    C C5 0.2031(9) 0.7744(8) -0.0049(6) 0.068(3) Uani d . 1 . .
    H H5A 0.1390 0.8141 0.0191 0.081 Uiso calc R 1 . .
    C C6 0.2915(11) 0.8363(10) -0.0513(7) 0.085(3) Uani d . 1 . .
    H H6A 0.2846 0.9181 -0.0579 0.102 Uiso calc R 1 . .
    C C7 0.3826(13) 0.7774(10) -0.0845(7) 0.086(3) Uani d . 1 . .
    H H7A 0.4386 0.8218 -0.1123 0.104 Uiso calc R 1 . .
    C C8 0.1285(11) 0.5868(7) 0.0515(5) 0.071(3) Uani d . 1 . .
    C C9 -0.0319(12) 0.5226(7) 0.1353(6) 0.068(3) Uani d . 1 . .
    C C10 -0.6334(10) 0.2481(11) 0.4112(7) 0.092 Uani d . 1 . .
    H H10A -0.6745 0.2995 0.4461 0.138 Uiso calc R 1 . .
    H H10B -0.6150 0.1735 0.4350 0.138 Uiso calc R 1 . .
    H H10C -0.6861 0.2344 0.3689 0.138 Uiso calc R 1 . .
    C C11 -0.5168(9) 0.3049(9) 0.3860(6) 0.069(2) Uani d DU 1 . .
    C C12 -0.4872(10) 0.4201(9) 0.4035(5) 0.071(2) Uani d DU 1 . .
    H H12A -0.5399 0.4636 0.4341 0.085 Uiso calc R 1 . .
    C C13 -0.3872(10) 0.4703(9) 0.3782(6) 0.079(3) Uani d DU 1 . .
    H H13A -0.3711 0.5494 0.3901 0.095 Uiso calc R 1 . .
    C C14 -0.3029(10) 0.4072(8) 0.3333(6) 0.071(3) Uani d DU 1 . .
    H H14A -0.2292 0.4407 0.3169 0.085 Uiso calc R 1 . .
    C C15 -0.3377(9) 0.2900(7) 0.3149(5) 0.060(2) Uani d DU 1 . .
    C C16 -0.4505(10) 0.2402(8) 0.3390(5) 0.070(2) Uani d DU 1 . .
    H H16A -0.4769 0.1658 0.3227 0.084 Uiso calc R 1 . .
    C C17 -0.2499(9) 0.2250(7) 0.2652(5) 0.057(2) Uani d U 1 . .
    C C18 -0.1351(9) 0.0809(8) 0.1990(6) 0.063(2) Uani d U 1 . .
loop_
    _atom_site_aniso_label
    _atom_site_aniso_U_11
    _atom_site_aniso_U_22
    _atom_site_aniso_U_33
    _atom_site_aniso_U_12
    _atom_site_aniso_U_13
    _atom_site_aniso_U_23
    Zn 0.1219(10) 0.0225(5) 0.0593(7) 0.0009(5) -0.0147(6) 0.0037(5)
    Cl1 0.134(2) 0.0377(12) 0.0743(17) 0.0062(14) -0.0046(16) -0.0073(11)
    Cl2 0.134(2) 0.0332(11) 0.0712(16) -0.0054(13) -0.0253(15) 0.0062(11)
    S1 0.134(2) 0.0210(10) 0.0646(15) 0.0045(12) -0.0170(15) 0.0042(10)
    S2 0.146(3) 0.0255(11) 0.0671(16) -0.0043(13) -0.0155(16) 0.0022(11)
    N1 0.114(7) 0.035(4) 0.046(4) -0.009(4) -0.003(4) 0.001(3)
    N2 0.114(7) 0.022(3) 0.059(5) 0.010(4) -0.013(5) -0.003(3)
    N3 0.159(9) 0.024(4) 0.066(6) -0.001(5) -0.011(6) 0.004(4)
    N4 0.084(5) 0.037(3) 0.064(4) -0.002(3) -0.003(4) -0.001(3)
    N5 0.095(5) 0.033(3) 0.055(4) 0.004(3) -0.002(4) 0.000(3)
    N6 0.130(8) 0.025(4) 0.110(7) 0.000(4) -0.002(6) -0.008(4)
    C1 0.130(11) 0.082(9) 0.130(12) 0.000(8) 0.006(9) -0.015(9)
    C2 0.125(10) 0.058(6) 0.064(6) -0.028(6) 0.014(6) 0.005(5)
    C3 0.127(9) 0.041(5) 0.072(7) 0.003(6) -0.010(7) -0.017(5)
    C4 0.146(10) 0.037(5) 0.047(5) -0.014(6) -0.032(6) 0.004(4)
    C5 0.074(6) 0.040(5) 0.090(7) 0.000(4) -0.013(5) 0.007(5)
    C6 0.094(8) 0.049(6) 0.112(9) -0.024(6) -0.020(7) 0.029(6)
    C7 0.119(10) 0.055(6) 0.085(8) -0.006(7) -0.020(7) 0.019(6)
    C8 0.131(9) 0.030(4) 0.052(5) -0.009(5) -0.030(6) 0.008(4)
    C9 0.129(9) 0.024(4) 0.051(6) -0.002(5) -0.022(6) 0.002(4)
    C10 0.092 0.092 0.092 0.000 0.000 0.000
    C11 0.072(5) 0.059(5) 0.077(6) -0.006(4) -0.020(4) 0.004(4)
    C12 0.084(6) 0.060(5) 0.069(6) 0.007(4) -0.007(4) -0.007(4)
    C13 0.091(6) 0.056(5) 0.090(6) 0.001(4) -0.004(5) -0.013(5)
    C14 0.094(6) 0.043(4) 0.076(6) -0.002(4) -0.002(5) -0.002(4)
    C15 0.094(5) 0.037(4) 0.049(5) 0.017(4) -0.011(4) -0.004(4)
    C16 0.105(6) 0.045(4) 0.061(5) -0.003(4) -0.014(4) 0.002(4)
    C17 0.094(5) 0.034(4) 0.043(4) -0.003(4) -0.006(4) -0.007(3)
    C18 0.074(5) 0.037(4) 0.077(5) 0.003(4) -0.025(4) -0.004(4)
_geom_special_details
;
All e.s.d.'s (except the e.s.d. in the dihedral angle between two l.s.
planes) are estimated using the full covariance matrix. The cell e.s.d.'s
are taken into account individually in the estimation of e.s.d.'s in
distances, angles and torsion angles; correlations between e.s.d.'s in
cell parameters are only used when they are defined by crystal symmetry.
An approximate (isotropic) treatment of cell e.s.d.'s is used for
estimating e.s.d.'s involving l.s. planes.
;
loop_
    _geom_bond_atom_site_label_1
    _geom_bond_atom_site_label_2
    _geom_bond_site_symmetry_2
    _geom_bond_distance
    _geom_bond_publ_flag
    Zn Cl1 . 2.223(3) yes
    Zn Cl2 . 2.270(3) yes
    Zn N2 . 2.056(6) yes
    Zn N5 . 2.089(8) yes
    S1 C8 . 1.698(11) ?
    S1 C9 . 1.748(9) ?
    S2 C18 . 1.699(11) ?
    S2 C17 . 1.753(8) ?
    N1 N2 . 1.410(8) ?
    N1 C8 . 1.298(11) ?
    N2 C9 . 1.355(12) ?
    N3 H3B . 0.8600 ?
    N3 H3C . 0.8600 ?
    N4 C17 . 1.250(11) ?
    N5 N4 . 1.353(10) ?
    N5 C18 . 1.344(11) ?
    N6 H6B . 0.8600 ?
    N6 H6C . 0.8600 ?
    C1 C2 . 1.478(16) ?
    C1 H1B . 0.9600 ?
    C1 H1C . 0.9600 ?
    C1 H1D . 0.9600 ?
    C2 C3 . 1.383(14) ?
    C2 C7 . 1.411(15) ?
    C3 C4 . 1.402(15) ?
    C3 H3A . 0.9300 ?
    C4 C5 . 1.414(12) ?
    C4 C8 . 1.505(14) ?
    C5 C6 . 1.446(14) ?
    C5 H5A . 0.9300 ?
    C6 C7 . 1.328(15) ?
    C6 H6A . 0.9300 ?
    C7 H7A . 0.9300 ?
    C9 N3 . 1.234(13) ?
    C10 C11 . 1.485(14) ?
    C10 H10A . 0.9600 ?
    C10 H10B . 0.9600 ?
    C10 H10C . 0.9600 ?
    C11 C16 . 1.324(11) ?
    C11 C12 . 1.370(13) ?
    C12 C13 . 1.302(14) ?
    C12 H12A . 0.9300 ?
    C13 C14 . 1.409(13) ?
    C13 H13A . 0.9300 ?
    C14 C15 . 1.408(12) ?
    C14 H14A . 0.9300 ?
    C15 C16 . 1.411(13) ?
    C15 C17 . 1.494(12) ?
    C16 H16A . 0.9300 ?
    C18 N6 . 1.357(12) ?
loop_
    _geom_angle_atom_site_label_1
    _geom_angle_atom_site_label_2
    _geom_angle_atom_site_label_3
    _geom_angle_site_symmetry_1
    _geom_angle_site_symmetry_3
    _geom_angle
    _geom_angle_publ_flag
    N2 Zn N5 . . 111.8(3) yes
    N2 Zn Cl1 . . 116.5(2) yes
    N5 Zn Cl1 . . 105.8(2) yes
    N2 Zn Cl2 . . 105.5(2) yes
    N5 Zn Cl2 . . 101.7(2) yes
    Cl1 Zn Cl2 . . 114.67(12) yes
    C8 S1 C9 . . 88.6(5) ?
    C18 S2 C17 . . 86.3(4) ?
    C8 N1 N2 . . 108.2(8) ?
    C9 N2 N1 . . 115.8(7) ?
    C9 N2 Zn . . 131.5(6) ?
    N1 N2 Zn . . 111.7(5) ?
    C9 N3 H3B . . 120.0 ?
    C9 N3 H3C . . 120.0 ?
    H3B N3 H3C . . 120.0 ?
    C17 N4 N5 . . 112.9(7) ?
    C18 N5 N4 . . 112.7(8) ?
    C18 N5 Zn . . 130.8(7) ?
    N4 N5 Zn . . 116.0(5) ?
    C18 N6 H6B . . 120.0 ?
    C18 N6 H6C . . 120.0 ?
    H6B N6 H6C . . 120.0 ?
    C2 C1 H1B . . 109.5 ?
    C2 C1 H1C . . 109.5 ?
    H1B C1 H1C . . 109.5 ?
    C2 C1 H1D . . 109.5 ?
    H1B C1 H1D . . 109.5 ?
    H1C C1 H1D . . 109.5 ?
    C3 C2 C7 . . 113.3(11) ?
    C3 C2 C1 . . 121.8(10) ?
    C7 C2 C1 . . 124.9(11) ?
    C2 C3 C4 . . 125.1(10) ?
    C2 C3 H3A . . 117.5 ?
    C4 C3 H3A . . 117.5 ?
    C3 C4 C5 . . 119.2(10) ?
    C3 C4 C8 . . 125.1(9) ?
    C5 C4 C8 . . 115.7(10) ?
    C4 C5 C6 . . 116.1(10) ?
    C4 C5 H5A . . 121.9 ?
    C6 C5 H5A . . 121.9 ?
    C7 C6 C5 . . 120.7(10) ?
    C7 C6 H6A . . 119.7 ?
    C5 C6 H6A . . 119.7 ?
    C6 C7 C2 . . 125.6(12) ?
    C6 C7 H7A . . 117.2 ?
    C2 C7 H7A . . 117.2 ?
    N1 C8 C4 . . 119.3(10) ?
    N1 C8 S1 . . 118.0(8) ?
    C4 C8 S1 . . 122.7(7) ?
    N3 C9 N2 . . 126.2(9) ?
    N3 C9 S1 . . 124.4(8) ?
    N2 C9 S1 . . 109.4(8) ?
    C11 C10 H10A . . 109.5 ?
    C11 C10 H10B . . 109.5 ?
    H10A C10 H10B . . 109.5 ?
    C11 C10 H10C . . 109.5 ?
    H10A C10 H10C . . 109.5 ?
    H10B C10 H10C . . 109.5 ?
    C16 C11 C12 . . 122.4(10) ?
    C16 C11 C10 . . 114.8(10) ?
    C12 C11 C10 . . 122.4(10) ?
    C13 C12 C11 . . 121.7(10) ?
    C13 C12 H12A . . 119.2 ?
    C11 C12 H12A . . 119.2 ?
    C12 C13 C14 . . 121.3(10) ?
    C12 C13 H13A . . 119.3 ?
    C14 C13 H13A . . 119.3 ?
    C15 C14 C13 . . 115.5(10) ?
    C15 C14 H14A . . 122.3 ?
    C13 C14 H14A . . 122.3 ?
    C14 C15 C16 . . 122.0(9) ?
    C14 C15 C17 . . 115.2(9) ?
    C16 C15 C17 . . 122.7(8) ?
    C11 C16 C15 . . 116.6(9) ?
    C11 C16 H16A . . 121.7 ?
    C15 C16 H16A . . 121.7 ?
    N4 C17 C15 . . 124.6(8) ?
    N4 C17 S2 . . 115.1(7) ?
    C15 C17 S2 . . 120.2(7) ?
    N5 C18 N6 . . 121.9(9) ?
    N5 C18 S2 . . 113.0(7) ?
    N6 C18 S2 . . 125.1(7) ?
loop_
    _geom_torsion_atom_site_label_1
    _geom_torsion_atom_site_label_2
    _geom_torsion_atom_site_label_3
    _geom_torsion_atom_site_label_4
    _geom_torsion_site_symmetry_1
    _geom_torsion_site_symmetry_2
    _geom_torsion_site_symmetry_3
    _geom_torsion_site_symmetry_4
    _geom_torsion
    _geom_torsion_publ_flag
    N5 Zn N2 C9 . . . . 25.7(10) ?
    Cl1 Zn N2 C9 . . . . 147.6(8) ?
    Cl2 Zn N2 C9 . . . . -84.0(9) ?
    N5 Zn N2 N1 . . . . -166.2(5) ?
    Cl1 Zn N2 N1 . . . . -44.4(6) ?
    Cl2 Zn N2 N1 . . . . 84.1(5) ?
    N2 Zn N5 C18 . . . . 156.5(8) ?
    Cl1 Zn N5 C18 . . . . 28.7(9) ?
    Cl2 Zn N5 C18 . . . . -91.4(8) ?
    N2 Zn N5 N4 . . . . -32.2(7) ?
    Cl1 Zn N5 N4 . . . . -160.0(6) ?
    Cl2 Zn N5 N4 . . . . 79.9(6) ?
    C8 N1 N2 C9 . . . . 0.2(11) ?
    C8 N1 N2 Zn . . . . -169.9(6) ?
    C18 N5 N4 C17 . . . . -1.7(12) ?
    Zn N5 N4 C17 . . . . -174.6(6) ?
    C7 C2 C3 C4 . . . . -1.0(17) ?
    C1 C2 C3 C4 . . . . -179.3(11) ?
    C2 C3 C4 C5 . . . . 2.6(17) ?
    C2 C3 C4 C8 . . . . -178.1(10) ?
    C3 C4 C5 C6 . . . . -1.8(15) ?
    C8 C4 C5 C6 . . . . 178.9(9) ?
    C4 C5 C6 C7 . . . . -0.4(16) ?
    C5 C6 C7 C2 . . . . 2(2) ?
    C3 C2 C7 C6 . . . . -1.5(19) ?
    C1 C2 C7 C6 . . . . 176.8(13) ?
    C3 C4 C8 N1 . . . . -0.5(15) ?
    C5 C4 C8 N1 . . . . 178.8(9) ?
    C3 C4 C8 S1 . . . . 179.6(8) ?
    C5 C4 C8 S1 . . . . -1.1(13) ?
    C9 S1 C8 N1 . . . . 0.7(8) ?
    C9 S1 C8 C4 . . . . -179.4(8) ?
    N1 N2 C9 N3 . . . . -177.0(10) ?
    Zn N2 C9 N3 . . . . -9.3(16) ?
    N1 N2 C9 S1 . . . . 0.3(10) ?
    Zn N2 C9 S1 . . . . 167.9(5) ?
    C8 S1 C9 N3 . . . . 176.8(10) ?
    C8 S1 C9 N2 . . . . -0.5(7) ?
    C16 C11 C12 C13 . . . . -4.5(13) ?
    C10 C11 C12 C13 . . . . -177.0(10) ?
    C11 C12 C13 C14 . . . . -1.7(13) ?
    C12 C13 C14 C15 . . . . 3.2(14) ?
    C13 C14 C15 C16 . . . . 0.9(14) ?
    C13 C14 C15 C17 . . . . 178.1(8) ?
    C12 C11 C16 C15 . . . . 8.2(14) ?
    C10 C11 C16 C15 . . . . -178.8(9) ?
    C14 C15 C16 C11 . . . . -6.5(14) ?
    C17 C15 C16 C11 . . . . 176.6(8) ?
    N5 N4 C17 C15 . . . . 178.4(8) ?
    N5 N4 C17 S2 . . . . 2.6(11) ?
    C14 C15 C17 N4 . . . . -11.5(14) ?
    C16 C15 C17 N4 . . . . 165.6(9) ?
    C14 C15 C17 S2 . . . . 164.0(7) ?
    C16 C15 C17 S2 . . . . -18.8(12) ?
    C18 S2 C17 N4 . . . . -2.2(8) ?
    C18 S2 C17 C15 . . . . -178.2(8) ?
    N4 N5 C18 N6 . . . . 179.1(9) ?
    Zn N5 C18 N6 . . . . -9.4(14) ?
    N4 N5 C18 S2 . . . . 0.0(10) ?
    Zn N5 C18 S2 . . . . 171.5(5) ?
    C17 S2 C18 N5 . . . . 1.1(7) ?
    C17 S2 C18 N6 . . . . -178.0(9) ?
loop_
    _geom_hbond_atom_site_label_D
    _geom_hbond_atom_site_label_H
    _geom_hbond_atom_site_label_A
    _geom_hbond_site_symmetry_A
    _geom_hbond_distance_DH
    _geom_hbond_distance_HA
    _geom_hbond_distance_DA
    _geom_hbond_angle_DHA
    _geom_hbond_publ_flag
    N3 H3B N4 . 0.86 2.01 2.864(10) 174.00 yes
    N3 H3C Cl2 2_555 0.86 2.53 3.332(8) 156.00 yes
    N6 H6B Cl1 . 0.86 2.53 3.320(9) 152.00 yes
    N6 H6C Cl2 2_545 0.86 2.60 3.345(8) 146.00 yes
    C5 H5A S1 . 0.93 2.62 3.040(10) 108.00 yes
    C10 H10C Cl2 1_455 0.96 2.68 3.599(12) 161.00 yes
    C16 H16A S2 . 0.93 2.85 3.184(10) 103.00 yes
