# Supplementary material for: Dichloridobis(5-m-tolyl-1,3,4-thia­diazol-2-ylamine-κN 3)zinc(II)
Source: Acta Crystallogr Sect E Struct Rep Online. 2008 Apr 23;64(Pt 5):m692–3. doi: 10.1107/S160053680801057X (PMC2961117; doi:10.1107/S160053680801057X)
Supplement: Supplementary file 2 [file e-64-0m692-Isup2.hkl]

# 
# h,k,l, Fc-squared, Fo-squared, sigma(Fo-squared) and status flag 
# 
data_I
_shelx_title ' W in P2(1)/c' 
_shelx_refln_list_code          4 
_shelx_F_calc_maximum      548.59 
_exptl_crystal_F_000      1056.00 
_reflns_d_resolution_high  0.8347 
 
loop_ 
 _symmetry_equiv_pos_as_xyz 
 'x, y, z' 
 '-x, y+1/2, -z+1/2' 
 '-x, -y, -z' 
 'x, -y-1/2, z-1/2' 
 
_cell_length_a    10.8260 
_cell_length_b    11.2330 
_cell_length_c    17.8920 
_cell_angle_alpha  90.000 
_cell_angle_beta   90.100 
_cell_angle_gamma  90.000 
 
_shelx_F_squared_multiplier     1.000 
 
loop_ 
 _refln_index_h 
 _refln_index_k 
 _refln_index_l 
 _refln_F_squared_calc 
 _refln_F_squared_meas 
 _refln_F_squared_sigma 
 _refln_observed_status 
   1   0   0    44611.09    48017.42    547.78 o 
   2   0   0     3801.45     3746.60     10.46 o 
   3   0   0      416.92      320.86     21.08 o 
   4   0   0       56.56        9.07     12.09 o 
   5   0   0     2433.62     3043.31     63.10 o 
   6   0   0      256.25      173.30     16.73 o 
   7   0   0      758.66      713.03     22.61 o 
   8   0   0       12.24       33.06     17.56 o 
   9   0   0       68.01       92.09     24.73 o 
  10   0   0       19.13        1.70     21.77 o 
  11   0   0        6.89       23.86     23.86 o 
  12   0   0        6.65       44.66     23.41 o 
   1   1   0     4617.43     4907.32      4.48 o 
   2   1   0    18543.97    19325.47    391.49 o 
   3   1   0     9698.98     8188.50     10.80 o 
   4   1   0     2874.58     3170.57     54.12 o 
   5   1   0      862.57      671.91     13.91 o 
   6   1   0     1627.04     1920.26     52.21 o 
   7   1   0       43.85        2.51     15.08 o 
   8   1   0      249.69      196.01     37.24 o 
   9   1   0       83.75        2.99     19.95 o 
  10   1   0       75.70       72.57     31.32 o 
  11   1   0        7.15       49.71     17.63 o 
  12   1   0        4.80       58.55     22.52 o 
   0   2   0    27331.32    24816.22    346.50 o 
   1   2   0     1532.04     1208.32     19.62 o 
   2   2   0       45.30       31.87      8.36 o 
   3   2   0       29.14       67.06     11.09 o 
   4   2   0       56.38        4.40     10.52 o 
   5   2   0     1523.30     1756.49     42.02 o 
   6   2   0       77.81        9.24     16.17 o 
   7   2   0     2120.44     2131.23     69.12 o 
   8   2   0      963.62      590.24     20.65 o 
   9   2   0       20.79       50.85     23.30 o 
  10   2   0        0.14        7.10     19.17 o 
  11   2   0       17.12       34.59     19.96 o 
  12   2   0        0.05        1.43     15.67 o 
   1   3   0    11025.23    10416.33     67.56 o 
   2   3   0      200.66      232.06     12.81 o 
   3   3   0      429.06      497.71     18.86 o 
   4   3   0     2747.71     2741.60     46.00 o 
   5   3   0     2505.43     2916.81     52.08 o 
   6   3   0      547.62      405.43     21.94 o 
   7   3   0       68.59        7.36     16.46 o 
   8   3   0        0.30       35.94     15.66 o 
   9   3   0       24.26       18.56     18.56 o 
  10   3   0       65.69       48.54     27.82 o 
  11   3   0        0.83       19.77     19.77 o 
  12   3   0       25.38      106.93     22.08 o 
   0   4   0    18758.62    19695.99    110.40 o 
   1   4   0     5193.38     4697.59     54.44 o 
   2   4   0      309.25      235.46     14.74 o 
   3   4   0      133.47       87.40     12.13 o 
   4   4   0      562.25      451.51     21.72 o 
   5   4   0      555.76      554.72     25.02 o 
   6   4   0      593.36      473.19     12.05 o 
   7   4   0     2392.35     2841.70     59.56 o 
   8   4   0      856.27      594.96     18.76 o 
   9   4   0      200.82      203.36     31.28 o 
  10   4   0       76.87        8.66     18.65 o 
  11   4   0        2.80       11.36     16.84 o 
  12   4   0        0.41       11.25     16.92 o 
   1   5   0      293.87      267.12     19.06 o 
   2   5   0     4323.15     4220.36     59.47 o 
   3   5   0     4320.82     4310.46     60.10 o 
   4   5   0     3464.87     3417.57     55.62 o 
   5   5   0     2298.95     2247.06     48.39 o 
   6   5   0     3625.06     4575.34     71.90 o 
   7   5   0      879.62      560.15     15.47 o 
   8   5   0       20.17       29.80     16.23 o 
   9   5   0       99.90        7.03     18.17 o 
  10   5   0        7.34       39.70     20.46 o 
  11   5   0        2.22       12.15     16.45 o 
  12   5   0        0.83       10.69     15.23 o 
   0   6   0    12921.87    14296.33    124.73 o 
   1   6   0       50.09       67.68     18.39 o 
   2   6   0     1543.81     1466.53     42.86 o 
   3   6   0      603.71      565.49     28.82 o 
   4   6   0      230.94      257.64     20.32 o 
   5   6   0      304.48      298.55     23.92 o 
   6   6   0      331.38      300.44     33.48 o 
   7   6   0      850.82     1187.87     42.30 o 
   8   6   0      338.28      326.85     35.02 o 
   9   6   0      164.30      179.67     29.21 o 
  10   6   0       66.91      155.59     24.73 o 
  11   6   0        6.51       28.30     13.87 o 
   1   7   0     1251.93     1384.25     50.15 o 
   2   7   0     1756.29     1804.08     53.84 o 
   3   7   0     1518.38     1495.98     47.64 o 
   4   7   0     1457.70     1598.70     48.85 o 
   5   7   0      958.16      627.28     20.56 o 
   6   7   0     1412.13     1645.45     50.52 o 
   7   7   0        0.44       16.45     16.13 o 
   8   7   0       18.51       54.92     19.82 o 
   9   7   0       81.17       19.19     19.19 o 
  10   7   0       16.72       57.44     19.47 o 
  11   7   0        0.23        6.99     15.58 o 
   0   8   0     4410.37     4385.33     92.80 o 
   1   8   0     4598.29     4839.19     98.76 o 
   2   8   0     1058.18      716.30     26.84 o 
   3   8   0      179.72      105.34     29.42 o 
   4   8   0     1140.98     1307.08     50.17 o 
   5   8   0        2.14       45.24     22.42 o 
   6   8   0      364.24      247.47     29.29 o 
   7   8   0      384.73      546.09     34.79 o 
   8   8   0      211.82      197.08     34.05 o 
   9   8   0        0.41        5.08     13.29 o 
  10   8   0        0.05        7.37     14.96 o 
   1   9   0     6133.09     6560.57    125.62 o 
   2   9   0     5319.14     5994.19    114.23 o 
   3   9   0     1478.78     1373.41     62.82 o 
   4   9   0     2100.40     2219.03     72.53 o 
   5   9   0       95.86       90.97     30.18 o 
   6   9   0       20.35       45.90     21.80 o 
   7   9   0       18.29       28.93     24.82 o 
   8   9   0       40.35       76.52     23.35 o 
   9   9   0       12.10        8.13     20.63 o 
   0  10   0     4247.61     4243.81    119.23 o 
   1  10   0     2585.83     2344.31     87.92 o 
   2  10   0      465.07      431.44     52.01 o 
   3  10   0      214.46      247.89     45.31 o 
   4  10   0      407.30      519.56     47.38 o 
   5  10   0      514.15      506.51     45.06 o 
   6  10   0      140.61      195.29     36.61 o 
   7  10   0       31.36       63.15     27.81 o 
   8  10   0       22.21       50.99     23.85 o 
   1  11   0       78.27       32.08     40.44 o 
   2  11   0       49.49       31.17     44.44 o 
   3  11   0      409.22      431.77     55.57 o 
   4  11   0      159.60      155.47     48.34 o 
   5  11   0        1.71       16.31     35.78 o 
   6  11   0      380.43      502.54     48.08 o 
   7  11   0       50.08      183.31     33.65 o 
   0  12   0     3130.70     2637.64     57.08 o 
   1  12   0      991.64      813.64     49.41 o 
   2  12   0      247.98      291.52     54.34 o 
   3  12   0      257.99      362.90     56.22 o 
   4  12   0      419.58      422.34     60.61 o 
   5  12   0        2.98       31.95     40.25 o 
   1  13   0      217.58       71.91     57.95 o 
   2  13   0       94.56       40.35     63.26 o 
   3  13   0        2.32       37.98     54.45 o 
 -12   1   1        1.18        0.00     12.06 o 
 -11   1   1       18.33        1.99     14.00 o 
 -10   1   1       25.60      108.54     20.78 o 
  -9   1   1       41.10       21.36     15.40 o 
  -8   1   1        0.97       29.14     17.34 o 
  -7   1   1        7.92       16.38     16.38 o 
  -6   1   1      217.08      167.56     28.51 o 
  -5   1   1     3784.77     3631.80     16.97 o 
  -4   1   1     1451.51     1484.88     47.39 o 
  -3   1   1        0.27        0.71     11.37 o 
  -2   1   1     5606.64     7012.17     59.80 o 
  -1   1   1     9516.12     9780.24    217.49 o 
   0   1   1     1997.38     2050.85     26.05 o 
   1   1   1      192.66      214.60      9.05 o 
   2   1   1      568.39      828.74     21.00 o 
   3   1   1     1860.69     1980.40     37.31 o 
   4   1   1      168.01      149.99     16.01 o 
   5   1   1       55.39        5.06     12.92 o 
   6   1   1      301.32      427.85     29.56 o 
   7   1   1      199.70      129.52     16.54 o 
   8   1   1       22.46        9.42     19.07 o 
   9   1   1       19.90        8.73     19.16 o 
  10   1   1       16.20       51.76     16.02 o 
  11   1   1        0.26       21.37     21.37 o 
  12   1   1        0.00        4.69     20.63 o 
 -12   2   1        4.03        2.29      9.86 o 
 -11   2   1        0.77        4.38     11.50 o 
 -10   2   1       54.85        3.85     13.82 o 
  -9   2   1       17.12        1.01     13.14 o 
  -8   2   1      440.95      297.58     14.92 o 
  -7   2   1      888.63     1251.53     39.98 o 
  -6   2   1       76.15       18.41     12.28 o 
  -5   2   1       62.70       61.26     14.12 o 
  -4   2   1      107.41       31.79     23.58 o 
  -3   2   1      277.11      278.84     18.92 o 
  -2   2   1     4959.37     5200.89     49.25 o 
  -1   2   1     2557.00     2578.72     30.77 o 
   0   2   1     1007.43      651.15    107.90 o 
   1   2   1    12740.94    13166.50    285.95 o 
   2   2   1      231.55      177.78      7.65 o 
   3   2   1     1869.14     1917.49     35.24 o 
   4   2   1        0.04        5.93     10.61 o 
   5   2   1       38.94       64.85     13.41 o 
   6   2   1      781.58      507.67     16.27 o 
   7   2   1       92.23      120.35     20.67 o 
   8   2   1      100.33        1.23     20.31 o 
   9   2   1      108.77      198.61     27.22 o 
  10   2   1       11.97       14.00     17.01 o 
  11   2   1       18.96       21.66     25.93 o 
  12   2   1        0.62       51.93     19.31 o 
 -12   3   1        3.76       10.52     10.52 o 
 -11   3   1       18.76        3.88      9.29 o 
 -10   3   1        6.10       10.95     11.68 o 
  -9   3   1        1.65       11.54     12.53 o 
  -8   3   1        9.22       20.61     13.50 o 
  -7   3   1        0.83       12.36     13.00 o 
  -6   3   1      124.26      115.35     14.30 o 
  -5   3   1     5115.49     5415.71     67.71 o 
  -4   3   1     1745.77     1628.18     35.17 o 
  -3   3   1     5173.80     5175.06     56.28 o 
  -2   3   1     2614.24     2517.06     37.14 o 
  -1   3   1       32.03       38.31      9.86 o 
   0   3   1      455.73      496.89     11.91 o 
   1   3   1      445.11      514.26     18.03 o 
   2   3   1      344.03      380.28     17.39 o 
   3   3   1      770.42      684.59      9.89 o 
   4   3   1     1448.05     1654.90     37.90 o 
   5   3   1     1019.71      915.41     32.64 o 
   6   3   1      152.14      108.85     18.96 o 
   7   3   1       75.63       75.93     22.77 o 
   8   3   1        5.02        9.23     18.82 o 
   9   3   1       10.55        1.21     16.82 o 
  10   3   1        0.19        2.57     16.40 o 
  11   3   1        6.67        4.11     18.75 o 
  12   3   1        3.66       25.52     18.62 o 
 -12   4   1        0.25        8.96      8.96 o 
 -11   4   1        3.80       22.24     11.19 o 
 -10   4   1       16.43       10.52     10.52 o 
  -9   4   1       44.36        8.74     13.38 o 
  -8   4   1       18.97        8.12     11.15 o 
  -7   4   1        5.84       11.17     12.80 o 
  -6   4   1        6.00        3.90     10.36 o 
  -5   4   1      118.21       82.14     14.86 o 
  -4   4   1      223.65      193.21     14.71 o 
  -3   4   1       91.27      167.00     13.61 o 
  -2   4   1     3178.40     3088.96     45.88 o 
  -1   4   1        5.10       14.09     14.09 o 
   0   4   1      502.43      603.03     95.77 o 
   1   4   1      197.50      259.28     17.24 o 
   2   4   1     5614.84     5814.58     64.34 o 
   3   4   1     1401.27     1424.10     33.80 o 
   4   4   1      217.27      389.17     21.38 o 
   5   4   1       73.00       69.15     14.93 o 
   6   4   1       75.28      164.88     22.32 o 
   7   4   1       52.28       55.35     17.50 o 
   8   4   1       64.04       62.90     18.09 o 
   9   4   1      200.39      268.66     27.93 o 
  10   4   1       61.15        7.50     16.76 o 
  11   4   1       15.59       21.66     19.38 o 
  12   4   1        2.36        5.09     17.52 o 
 -12   5   1        0.51        0.56      7.62 o 
 -11   5   1        4.62        6.38      9.03 o 
 -10   5   1       34.42       16.78     10.72 o 
  -9   5   1       70.36       22.22     10.26 o 
  -8   5   1       60.50       57.35     15.99 o 
  -7   5   1      116.12       12.40     12.40 o 
  -6   5   1        0.06        4.69     12.70 o 
  -5   5   1      276.03      233.77     17.47 o 
  -4   5   1       66.43       65.96     13.93 o 
  -3   5   1      447.50      487.90     23.66 o 
  -2   5   1     1767.77     1686.61     40.09 o 
  -1   5   1     3585.98     3607.78     57.15 o 
   0   5   1       50.27       21.56     17.37 o 
   1   5   1     1782.82     1495.89     12.83 o 
   2   5   1        1.70       27.44     13.38 o 
   3   5   1      850.66      919.92     31.18 o 
   4   5   1      301.46      359.32     23.33 o 
   5   5   1      865.84      585.02     14.57 o 
   6   5   1      195.85      212.28     24.44 o 
   7   5   1        1.35       13.79     17.66 o 
   8   5   1      156.66      230.71     22.14 o 
   9   5   1       97.92       30.53     13.87 o 
  10   5   1        4.11       42.24     19.16 o 
  11   5   1        3.97        3.68     17.79 o 
  12   5   1        0.67       21.33     16.49 o 
 -11   6   1        5.72       15.79      8.07 o 
 -10   6   1        7.29        4.04      9.38 o 
  -9   6   1        1.03       12.46     10.73 o 
  -8   6   1       29.24       14.72     11.38 o 
  -7   6   1       21.28       13.64     11.42 o 
  -6   6   1       43.26        9.20     12.32 o 
  -5   6   1       32.86       21.63     14.16 o 
  -4   6   1     1309.19     1194.21     13.44 o 
  -3   6   1     3664.57     3506.61     62.32 o 
  -2   6   1      596.76      676.15     30.75 o 
  -1   6   1      619.54      846.00     36.23 o 
   0   6   1     1634.10     1907.94     35.60 o 
   1   6   1     9495.33    10663.66    109.78 o 
   2   6   1     5043.73     5182.66     77.97 o 
   3   6   1     1453.37     1288.87     40.26 o 
   4   6   1        7.38        8.14     17.08 o 
   5   6   1       15.93       30.26     17.30 o 
   6   6   1      416.18      436.74     28.98 o 
   7   6   1      343.92      391.88     29.57 o 
   8   6   1      121.40      299.46     28.07 o 
   9   6   1       17.87       30.64     17.55 o 
  10   6   1       14.68       15.61     15.61 o 
  11   6   1        1.69       12.92     14.96 o 
 -11   7   1        0.64        5.41      7.59 o 
 -10   7   1       19.85       48.53     10.28 o 
  -9   7   1        2.21       11.12     11.12 o 
  -8   7   1       37.01       75.49     14.09 o 
  -7   7   1      254.66      335.44     24.45 o 
  -6   7   1      224.85      257.88     21.35 o 
  -5   7   1        8.36        0.98     16.71 o 
  -4   7   1      295.02      338.90     27.66 o 
  -3   7   1       10.05        9.44     17.78 o 
  -2   7   1     1666.44     1827.82     52.72 o 
  -1   7   1     8696.62     9682.56    117.04 o 
   0   7   1       74.52       57.80     19.19 o 
   1   7   1     1083.45      844.50     41.76 o 
   2   7   1     1205.02     1237.94     47.08 o 
   3   7   1      164.36      150.95     23.44 o 
   4   7   1      903.26      944.89     40.44 o 
   5   7   1     3730.17     4249.43     78.50 o 
   6   7   1      515.47      449.98     33.24 o 
   7   7   1      130.42      185.16     23.88 o 
   8   7   1       30.45        3.67     21.13 o 
   9   7   1       21.35       84.45     19.34 o 
  10   7   1        5.36       25.03     15.09 o 
  11   7   1        0.24       25.46     13.15 o 
 -10   8   1        2.98        9.65      9.65 o 
  -9   8   1        0.23        3.25      7.75 o 
  -8   8   1       50.94      101.19     18.60 o 
  -7   8   1      124.35       95.67     19.06 o 
  -6   8   1        0.84       15.30     17.47 o 
  -5   8   1      105.25       82.64     21.05 o 
  -4   8   1       17.86       27.58     22.10 o 
  -3   8   1      102.39      130.65     25.89 o 
  -2   8   1      109.13      144.83     27.52 o 
  -1   8   1      734.89      748.23     45.91 o 
   0   8   1     2677.88     3086.63     58.40 o 
   1   8   1     3175.78     3403.65     84.06 o 
   2   8   1     1830.44     1751.99     26.31 o 
   3   8   1      768.08      770.86     42.56 o 
   4   8   1      537.48      602.78     40.76 o 
   5   8   1      461.35      440.15     33.81 o 
   6   8   1     1427.56      997.36     21.97 o 
   7   8   1       31.08       65.65     22.85 o 
   8   8   1      211.78      316.61     27.06 o 
   9   8   1        8.34       14.73     14.73 o 
  10   8   1        8.80       30.27     15.70 o 
  -9   9   1      105.48      180.26     20.49 o 
  -8   9   1      173.93      235.76     21.96 o 
  -7   9   1        3.48       18.74     18.74 o 
  -6   9   1       31.62       10.22     20.45 o 
  -5   9   1      109.81      111.66     27.36 o 
  -4   9   1      126.15      128.86     28.13 o 
  -3   9   1       62.03       91.25     32.61 o 
  -2   9   1       40.18       19.13     34.26 o 
  -1   9   1      132.98      133.58     38.84 o 
   0   9   1      187.35      193.10     28.23 o 
   1   9   1       85.65       87.20     38.50 o 
   2   9   1      430.54      364.09     47.99 o 
   3   9   1      574.35      613.62     47.27 o 
   4   9   1        7.20       65.82     27.80 o 
   5   9   1      836.63      825.62     48.97 o 
   6   9   1      494.40      548.96     37.90 o 
   7   9   1       10.95      106.51     23.20 o 
   8   9   1        0.19        6.91     18.87 o 
   9   9   1        8.18       19.39     19.39 o 
  -8  10   1       51.51       57.46     20.75 o 
  -7  10   1       83.76      106.07     24.62 o 
  -6  10   1      477.79      512.18     39.23 o 
  -5  10   1        7.49        8.51     27.89 o 
  -4  10   1        0.61       26.62     30.13 o 
  -3  10   1       83.99      114.18     38.32 o 
  -2  10   1      318.56      301.10     39.10 o 
  -1  10   1      523.05      589.86     56.10 o 
   0  10   1     3329.09     3649.40     78.20 o 
   1  10   1     1675.75     1665.31     79.65 o 
   2  10   1      133.65       94.32     43.01 o 
   3  10   1       45.77       11.39     35.33 o 
   4  10   1       78.63      109.06     39.49 o 
   5  10   1       94.37      121.25     36.20 o 
   6  10   1      151.64       82.10     32.30 o 
   7  10   1        2.05        8.18     26.02 o 
   8  10   1        3.27       16.68     22.86 o 
  -7  11   1        0.67       27.28     20.63 o 
  -6  11   1       69.47       72.13     30.76 o 
  -5  11   1      213.47      202.79     39.17 o 
  -4  11   1      283.04      278.18     42.78 o 
  -3  11   1       51.56       17.65     27.62 o 
  -2  11   1      395.27      522.46     56.60 o 
  -1  11   1      417.78      336.70     44.17 o 
   0  11   1       15.77        4.22     34.65 o 
   1  11   1       85.72       82.38     44.87 o 
   2  11   1       13.63       22.69     46.40 o 
   3  11   1       83.81       81.19     38.75 o 
   4  11   1       69.75       40.33     40.89 o 
   5  11   1      247.29      258.90     42.86 o 
   6  11   1      286.32      313.52     45.99 o 
   7  11   1      112.23      209.91     35.15 o 
  -5  12   1       37.29        9.34     32.58 o 
  -4  12   1      568.02      420.01     38.72 o 
  -3  12   1      183.84      159.23     49.74 o 
  -2  12   1      202.27      260.79     54.97 o 
  -1  12   1      703.05      524.19     46.67 o 
   0  12   1      174.71       93.74     73.10 o 
   1  12   1      751.11      892.45     75.33 o 
   2  12   1      362.90      510.06     57.90 o 
   3  12   1       11.85       51.94     51.94 o 
   4  12   1       10.48       29.07     43.88 o 
   5  12   1      165.97      186.43     44.17 o 
  -3  13   1      110.13      207.01     51.68 o 
  -2  13   1     1160.82     1284.98     86.08 o 
  -1  13   1     2869.27     2847.91    119.32 o 
   0  13   1      976.73      791.77    466.66 o 
   1  13   1       21.23       75.69     62.84 o 
   2  13   1       49.11       80.58     56.34 o 
   3  13   1      161.78      207.63     52.14 o 
 -12   0   2       18.98       13.30     13.30 o 
 -11   0   2       19.81       19.10     21.61 o 
 -10   0   2       66.75       15.53     16.24 o 
  -9   0   2       20.30       77.85     19.59 o 
  -8   0   2      137.52       23.52     15.95 o 
  -7   0   2      757.10      603.34     28.32 o 
  -6   0   2     1806.72     1593.18     14.84 o 
  -5   0   2     3006.52     3497.50     59.06 o 
  -4   0   2      549.08      377.20     11.09 o 
  -3   0   2    10479.19    11971.65     93.95 o 
  -2   0   2    29083.13    27303.94     10.58 o 
  -1   0   2       63.83        0.00      7.13 o 
   0   0   2     2797.15     3129.11     55.26 o 
   1   0   2     7496.49     7524.11     66.06 o 
   2   0   2      209.52      264.04     20.54 o 
   3   0   2      969.12     1238.12     34.06 o 
   4   0   2    11609.18    11106.32     16.45 o 
   5   0   2     4565.34     4308.33     55.46 o 
   6   0   2       73.69       26.42     16.73 o 
   7   0   2       90.00       96.56     21.49 o 
   8   0   2       97.79       22.43     17.38 o 
   9   0   2       66.69       25.59     31.17 o 
  10   0   2       67.73       76.36     28.97 o 
  11   0   2        3.61       15.39     22.70 o 
  12   0   2        2.25       25.34     25.34 o 
 -12   1   2        1.03       46.95     11.87 o 
 -11   1   2        5.18       13.96     13.96 o 
 -10   1   2        5.77       46.89     14.74 o 
  -9   1   2      661.44      493.34     17.49 o 
  -8   1   2      555.63      531.83     40.30 o 
  -7   1   2       31.73       11.12     23.63 o 
  -6   1   2      133.21      170.05     19.35 o 
  -5   1   2      310.02      243.58     10.42 o 
  -4   1   2     7453.48     8603.80     83.10 o 
  -3   1   2     2447.87     2402.23      8.80 o 
  -2   1   2      576.22      422.78     23.92 o 
  -1   1   2    19277.85    20256.79    344.00 o 
   0   1   2     7239.56     7730.84    393.77 o 
   1   1   2    13865.32    14496.01     68.92 o 
   2   1   2      257.40      326.96     15.91 o 
   3   1   2      635.00      645.18     23.42 o 
   4   1   2      608.91      553.17     24.64 o 
   5   1   2     2674.90     2051.93     14.59 o 
   6   1   2    11445.23    11501.51    132.76 o 
   7   1   2     2488.00     2305.89     10.21 o 
   8   1   2      527.40      517.79     42.08 o 
   9   1   2        0.65       20.08     20.08 o 
  10   1   2        7.60       15.19     23.56 o 
  11   1   2       65.02       65.76     35.86 o 
  12   1   2        0.24        9.41     22.42 o 
 -12   2   2        3.39       10.66     10.66 o 
 -11   2   2       50.54       99.45     15.52 o 
 -10   2   2       11.14        6.68     12.28 o 
  -9   2   2       46.89      109.43     18.31 o 
  -8   2   2       62.14        7.10     14.86 o 
  -7   2   2      759.87      737.08     38.71 o 
  -6   2   2       38.38        1.88     11.70 o 
  -5   2   2     3236.21     3842.59     60.32 o 
  -4   2   2     6578.72     7684.76     75.62 o 
  -3   2   2    12366.45    13383.93     88.81 o 
  -2   2   2    16441.00    15030.26    353.60 o 
  -1   2   2       61.88      118.73     10.13 o 
   0   2   2     2013.96     1669.70   1005.95 o 
   1   2   2     1866.19     2131.28     30.22 o 
   2   2   2    14735.18    14458.27     88.02 o 
   3   2   2      554.23      474.32     21.00 o 
   4   2   2     4849.04     4492.32     61.84 o 
   5   2   2     5716.64     5860.03     77.33 o 
   6   2   2     1109.77      922.28     19.03 o 
   7   2   2       73.20       98.54     18.45 o 
   8   2   2      375.86      338.58     17.58 o 
   9   2   2       66.14      147.36     25.04 o 
  10   2   2        2.62       28.29     19.27 o 
  11   2   2       63.33       65.69     28.48 o 
  12   2   2        3.97       31.92     19.32 o 
 -12   3   2        1.61       14.25     10.25 o 
 -11   3   2        9.23       10.40     10.40 o 
 -10   3   2        3.86        0.00     11.38 o 
  -9   3   2      314.65      283.86     12.18 o 
  -8   3   2      441.09      430.11     31.35 o 
  -7   3   2      819.13      521.60     12.88 o 
  -6   3   2      263.95      229.86     17.70 o 
  -5   3   2      215.17      133.05     11.02 o 
  -4   3   2       43.95       58.65     12.81 o 
  -3   3   2       22.95       29.34     10.19 o 
  -2   3   2     8857.93     9955.32     75.33 o 
  -1   3   2    32106.97    27698.31    495.55 o 
   0   3   2     4624.54     4694.59     86.91 o 
   1   3   2     1003.27      995.11     24.64 o 
   2   3   2      716.32      748.73     23.51 o 
   3   3   2     3656.34     3183.08     10.72 o 
   4   3   2      275.78      367.20     21.78 o 
   5   3   2      895.12      891.80     38.69 o 
   6   3   2     2213.21     2231.20     50.69 o 
   7   3   2      348.70      399.48     28.53 o 
   8   3   2      329.02      388.63     27.65 o 
   9   3   2       74.73        2.60     18.94 o 
  10   3   2        0.12       21.08     15.13 o 
  11   3   2       20.58       33.84     16.26 o 
  12   3   2        0.41       12.10     18.21 o 
 -12   4   2       19.46       13.73      7.78 o 
 -11   4   2       52.16       86.25     12.03 o 
 -10   4   2       55.14        5.60     11.87 o 
  -9   4   2      120.00       94.14     21.12 o 
  -8   4   2       17.22        6.82     12.24 o 
  -7   4   2      231.11      335.14     22.57 o 
  -6   4   2      761.48      518.74     12.54 o 
  -5   4   2     1749.97     1970.47     41.62 o 
  -4   4   2      683.82      825.58     28.37 o 
  -3   4   2     3215.93     3423.21     51.02 o 
  -2   4   2      191.38      170.08     15.14 o 
  -1   4   2     4095.93     4510.27     56.17 o 
   0   4   2    22424.00    23529.66    792.23 o 
   1   4   2     7274.95     7752.64     74.51 o 
   2   4   2       18.28       59.82     13.58 o 
   3   4   2       41.62       65.41     15.10 o 
   4   4   2      243.73      282.99     20.85 o 
   5   4   2     1310.13     1632.51     43.92 o 
   6   4   2      205.35      169.62     14.72 o 
   7   4   2        7.85        8.57     15.50 o 
   8   4   2       28.43       88.41     18.51 o 
   9   4   2       18.31        7.35     18.55 o 
  10   4   2       15.78        6.34     17.26 o 
  11   4   2       36.69      131.73     25.27 o 
  12   4   2        6.38       10.05     17.97 o 
 -11   5   2        2.28        5.57      9.41 o 
 -10   5   2       16.84       29.59     11.11 o 
  -9   5   2      351.11      252.22     12.43 o 
  -8   5   2      816.92     1219.88     36.12 o 
  -7   5   2       99.70      157.98     19.07 o 
  -6   5   2      113.42       49.24     15.08 o 
  -5   5   2       11.62       17.54     12.74 o 
  -4   5   2      781.22      878.98     30.20 o 
  -3   5   2     5823.14     6092.73     73.56 o 
  -2   5   2    14244.39    15273.67    114.36 o 
  -1   5   2    11857.26    11497.31     99.17 o 
   0   5   2     4240.48     3541.80   2122.84 o 
   1   5   2    17612.06    20121.43    133.51 o 
   2   5   2      400.00      345.64     22.47 o 
   3   5   2        2.74       15.69     15.92 o 
   4   5   2     1409.10     1273.76     40.58 o 
   5   5   2      411.97      473.90     27.16 o 
   6   5   2      269.44      321.01     25.18 o 
   7   5   2      442.33      433.10     36.13 o 
   8   5   2        1.31       49.42     16.90 o 
   9   5   2       16.75       16.40     16.40 o 
  10   5   2       25.11       54.87     19.93 o 
  11   5   2       38.83      116.22     19.64 o 
 -11   6   2        5.54       63.99     12.11 o 
 -10   6   2       28.72        4.52      9.50 o 
  -9   6   2       43.11       67.72     13.83 o 
  -8   6   2       52.83       54.33     16.18 o 
  -7   6   2        5.55       22.01     13.83 o 
  -6   6   2      182.75      145.56     12.61 o 
  -5   6   2     1318.12     1140.83     37.31 o 
  -4   6   2      388.57      409.62     24.96 o 
  -3   6   2     4767.42     5201.22     76.76 o 
  -2   6   2     9295.10    10312.74    105.67 o 
  -1   6   2      385.10      355.79     25.87 o 
   0   6   2     8891.49     9409.12     72.37 o 
   1   6   2     4819.65     5167.52     79.80 o 
   2   6   2       29.20       50.05     18.42 o 
   3   6   2     2128.80     2033.01     51.41 o 
   4   6   2     6576.55     6721.52     88.35 o 
   5   6   2     4366.77     4442.86     76.41 o 
   6   6   2        8.69       14.67     18.83 o 
   7   6   2      232.29      126.63     21.72 o 
   8   6   2       36.41       42.46     17.38 o 
   9   6   2      121.48      244.39     23.81 o 
  10   6   2       92.18      164.84     22.82 o 
  11   6   2        8.90       54.46     18.23 o 
 -11   7   2        1.54       11.46      8.72 o 
 -10   7   2        0.84       21.40     10.51 o 
  -9   7   2       95.40        7.58     13.32 o 
  -8   7   2      151.51      217.21     20.01 o 
  -7   7   2      130.40       15.10     15.10 o 
  -6   7   2        3.78       27.79     13.67 o 
  -5   7   2        6.07        9.73     17.73 o 
  -4   7   2        9.46       16.19     18.79 o 
  -3   7   2      293.80      359.49     30.28 o 
  -2   7   2     6080.25     6341.07     96.44 o 
  -1   7   2     9024.03     9774.67    118.09 o 
   0   7   2     7760.62     8199.07     77.37 o 
   1   7   2     3736.81     3875.96     78.06 o 
   2   7   2     2198.21     1929.30     57.00 o 
   3   7   2     1177.29     1176.87     45.26 o 
   4   7   2      453.34      480.58     31.23 o 
   5   7   2       30.68       42.28     23.03 o 
   6   7   2      600.39      758.50     37.56 o 
   7   7   2      523.69      619.20     35.15 o 
   8   7   2        1.99       13.58     20.29 o 
   9   7   2        2.03       29.35     18.71 o 
  10   7   2        0.71        6.00     16.32 o 
  11   7   2        2.54       16.77     16.77 o 
 -10   8   2       13.02       32.73     13.08 o 
  -9   8   2        1.20        2.68     10.07 o 
  -8   8   2       19.69       11.05     13.40 o 
  -7   8   2       41.41       87.40     18.76 o 
  -6   8   2      152.64      150.55     22.74 o 
  -5   8   2        2.85       30.79     19.79 o 
  -4   8   2      346.08      444.64     36.07 o 
  -3   8   2     1869.60     2145.57     66.14 o 
  -2   8   2      471.51      424.02     39.80 o 
  -1   8   2      287.69      266.28     35.40 o 
   0   8   2       72.12       44.94     22.36 o 
   1   8   2      602.98      733.15     44.86 o 
   2   8   2     3113.92     3069.70     78.70 o 
   3   8   2      938.41      951.44     45.94 o 
   4   8   2      657.27      627.10     40.71 o 
   5   8   2     1422.23     1741.19     58.78 o 
   6   8   2      182.75      288.29     33.77 o 
   7   8   2       83.91       99.37     23.09 o 
   8   8   2      352.93      506.75     35.70 o 
   9   8   2       72.66      107.88     20.38 o 
  10   8   2       13.81        1.25     17.60 o 
  -9   9   2       64.39       65.86     19.40 o 
  -8   9   2       70.95      124.93     20.76 o 
  -7   9   2       95.61       12.47     16.63 o 
  -6   9   2        1.43       16.52     18.82 o 
  -5   9   2        3.11       12.06     21.19 o 
  -4   9   2       47.45        0.00     28.70 o 
  -3   9   2     1026.75      978.22     54.48 o 
  -2   9   2       39.76       77.45     31.67 o 
  -1   9   2     2692.01     2725.03     86.56 o 
   0   9   2     1251.94     1211.50    113.89 o 
   1   9   2       27.54       70.00     29.82 o 
   2   9   2       12.48       25.53     29.87 o 
   3   9   2      172.39      151.51     32.92 o 
   4   9   2       99.75       88.19     31.05 o 
   5   9   2     2009.30     2220.72     68.16 o 
   6   9   2      780.42      858.62     48.74 o 
   7   9   2      216.39      196.01     22.52 o 
   8   9   2       78.91       74.34     24.98 o 
   9   9   2        9.86       25.12     20.09 o 
  -8  10   2        4.52        4.95     18.99 o 
  -7  10   2      121.11      175.05     26.43 o 
  -6  10   2      137.83      140.96     30.59 o 
  -5  10   2      378.20      537.95     44.68 o 
  -4  10   2      327.99      185.63     37.90 o 
  -3  10   2     2411.97     2906.18     92.80 o 
  -2  10   2     3103.20     2761.90     40.77 o 
  -1  10   2      905.74      951.37     67.30 o 
   0  10   2        8.83       46.01     29.14 o 
   1  10   2      175.86       14.92     38.79 o 
   2  10   2      954.09      972.94     63.41 o 
   3  10   2     1283.92     1235.89     67.78 o 
   4  10   2     1461.51     1521.26     67.22 o 
   5  10   2     1028.92     1180.97     59.41 o 
   6  10   2      113.78       71.61     28.60 o 
   7  10   2        0.19       32.48     24.23 o 
   8  10   2       34.82       51.04     22.33 o 
  -7  11   2       62.46        3.28     23.24 o 
  -6  11   2       47.99       25.72     28.98 o 
  -5  11   2      233.81      226.51     43.57 o 
  -4  11   2       99.77       39.26     41.28 o 
  -3  11   2      252.02      114.17     30.12 o 
  -2  11   2      344.99      352.96     50.83 o 
  -1  11   2      248.01      325.34     51.67 o 
   0  11   2      519.56      587.21     42.52 o 
   1  11   2      187.98      172.31     43.86 o 
   2  11   2       25.49       98.54     40.27 o 
   3  11   2       78.94      148.17     39.13 o 
   4  11   2       49.15       79.39     36.64 o 
   5  11   2       55.55       44.66     30.73 o 
   6  11   2      459.55      408.24     41.70 o 
   7  11   2      410.52      492.97     42.59 o 
  -5  12   2      642.21      670.79     55.58 o 
  -4  12   2      276.14      336.59     53.33 o 
  -3  12   2      602.33      542.54     68.08 o 
  -2  12   2      378.01      273.34     56.30 o 
  -1  12   2       47.81       29.85     61.45 o 
   0  12   2      355.30      304.89     45.13 o 
   1  12   2      141.84       37.02     59.23 o 
   2  12   2        9.71       61.74     42.95 o 
   3  12   2        3.48       42.85     40.38 o 
   4  12   2      123.90      109.08     47.30 o 
   5  12   2      283.05      399.57     45.79 o 
  -3  13   2        4.76       12.93     49.67 o 
  -2  13   2       65.23      115.34     52.49 o 
  -1  13   2      406.50      323.27     58.64 o 
   0  13   2       14.21       60.10     41.63 o 
   1  13   2      576.34      591.88     67.21 o 
   2  13   2      283.38      291.31     60.06 o 
   3  13   2        2.74       27.05     51.95 o 
 -12   1   3        0.07        2.47     11.63 o 
 -11   1   3        5.30        5.56     13.61 o 
 -10   1   3        7.48       45.41     14.68 o 
  -9   1   3        0.45        3.05     15.97 o 
  -8   1   3        7.48        4.61     13.38 o 
  -7   1   3      357.04      307.02     10.74 o 
  -6   1   3       53.54       45.10     12.77 o 
  -5   1   3      169.85      139.86     10.97 o 
  -4   1   3      410.63      564.32     22.86 o 
  -3   1   3     1122.41      786.81      7.25 o 
  -2   1   3       73.04       91.32     10.93 o 
  -1   1   3     7842.06     7880.95      6.42 o 
   0   1   3      145.82      199.26     10.78 o 
   1   1   3      411.27      349.33     14.29 o 
   2   1   3     7120.37     6974.48     64.92 o 
   3   1   3      415.26      331.66     12.88 o 
   4   1   3      802.27      600.84     25.53 o 
   5   1   3        6.26        5.98     13.85 o 
   6   1   3       34.48       29.70     20.73 o 
   7   1   3      486.17      357.63     10.11 o 
   8   1   3       43.34      120.39     26.15 o 
   9   1   3        0.00        5.88     19.12 o 
  10   1   3        1.91       22.67     22.67 o 
  11   1   3        3.26       77.54     24.84 o 
  12   1   3        0.11       33.20     22.08 o 
 -12   2   3        0.15       10.14     11.13 o 
 -11   2   3        8.49       16.47     10.85 o 
 -10   2   3        0.02        0.00     11.60 o 
  -9   2   3      179.32      185.36     27.16 o 
  -8   2   3       25.44        0.00     13.14 o 
  -7   2   3      324.66      421.90     23.10 o 
  -6   2   3      464.15      289.45     10.09 o 
  -5   2   3      685.96      895.67     27.91 o 
  -4   2   3     3458.26     2751.87     10.21 o 
  -3   2   3      237.57      225.08     19.58 o 
  -2   2   3      531.38      632.82     20.27 o 
  -1   2   3      886.23      921.53     21.91 o 
   0   2   3       81.32       60.00     40.69 o 
   1   2   3    33360.45    32130.61    508.62 o 
   2   2   3     3924.60     4096.03     50.79 o 
   3   2   3     3555.95     3623.66     53.08 o 
   4   2   3        1.22        7.49     12.90 o 
   5   2   3       80.52       41.07     17.35 o 
   6   2   3       41.89        4.39     15.46 o 
   7   2   3       76.30       90.26     16.74 o 
   8   2   3       27.24       10.21     17.56 o 
   9   2   3      101.95      202.00     25.18 o 
  10   2   3       86.14       21.33     21.33 o 
  11   2   3       19.82       61.48     22.95 o 
  12   2   3        6.25        7.28     21.84 o 
 -12   3   3        0.16       11.20     11.20 o 
 -11   3   3        0.00        6.51     10.41 o 
 -10   3   3       15.31       10.45     12.02 o 
  -9   3   3       53.17       14.41     12.95 o 
  -8   3   3       75.93      124.89     18.08 o 
  -7   3   3      244.97      206.54     13.25 o 
  -6   3   3      467.56      648.05     25.16 o 
  -5   3   3      443.15      304.95     10.97 o 
  -4   3   3      645.40      606.00     24.42 o 
  -3   3   3      500.29      369.59     10.35 o 
  -2   3   3     4636.09     4962.61     55.26 o 
  -1   3   3     1858.43     2003.56     34.38 o 
   0   3   3     1235.10     1140.69     18.43 o 
   1   3   3      202.87      170.46     13.66 o 
   2   3   3     1515.16     1496.58     33.59 o 
   3   3   3      308.12      331.29     21.29 o 
   4   3   3       78.97       47.76     16.08 o 
   5   3   3      533.50      336.67     14.27 o 
   6   3   3       73.58       98.13     17.67 o 
   7   3   3      426.35      382.16     16.59 o 
   8   3   3       68.48      114.99     20.97 o 
   9   3   3        7.06        7.67     16.93 o 
  10   3   3        2.85        9.34     17.23 o 
  11   3   3        7.38       17.69     20.91 o 
  12   3   3        3.79       13.48     21.39 o 
 -12   4   3        3.23        6.16      9.26 o 
 -11   4   3       14.09       45.90     11.57 o 
 -10   4   3        3.92       11.55     12.42 o 
  -9   4   3        7.70       20.56     13.41 o 
  -8   4   3      251.97      204.38     12.51 o 
  -7   4   3      432.72      441.50     24.55 o 
  -6   4   3       74.24       14.89     10.97 o 
  -5   4   3       36.91       20.05     11.28 o 
  -4   4   3      220.21      282.91     18.81 o 
  -3   4   3       13.60       14.28     13.09 o 
  -2   4   3     1632.35     1227.93     15.46 o 
  -1   4   3      635.65      635.88     23.25 o 
   0   4   3    15717.98    16866.91    212.25 o 
   1   4   3      201.32      154.52     16.20 o 
   2   4   3        1.50       15.18     11.19 o 
   3   4   3      886.07      793.46     28.93 o 
   4   4   3     2595.03     2124.57     16.03 o 
   5   4   3      398.86      433.68     26.64 o 
   6   4   3      586.29      528.75     30.30 o 
   7   4   3       15.04        1.12     17.60 o 
   8   4   3        2.28       11.85     17.60 o 
   9   4   3       44.29       79.28     20.35 o 
  10   4   3        2.27        8.88     17.03 o 
  11   4   3       23.43       81.29     17.12 o 
  12   4   3        0.26       18.60     18.60 o 
 -11   5   3        4.95       10.42     10.42 o 
 -10   5   3        0.06        2.40     10.84 o 
  -9   5   3       31.58       16.96     11.83 o 
  -8   5   3       65.83       65.47     17.12 o 
  -7   5   3       32.18       10.52     13.93 o 
  -6   5   3      458.89      621.32     27.53 o 
  -5   5   3       18.51        0.00     14.78 o 
  -4   5   3       88.57      100.33     18.89 o 
  -3   5   3      119.21      124.26     18.47 o 
  -2   5   3      424.08      643.76     27.74 o 
  -1   5   3       82.56      109.65     15.30 o 
   0   5   3      879.21      902.77     22.80 o 
   1   5   3     3796.96     3189.85     17.45 o 
   2   5   3       68.90       14.35     15.10 o 
   3   5   3      443.34      317.76     23.22 o 
   4   5   3      743.91      701.24     32.71 o 
   5   5   3       66.37       60.79     20.61 o 
   6   5   3      250.48      233.92     23.14 o 
   7   5   3       40.19        6.95     16.95 o 
   8   5   3       61.21       21.40     19.10 o 
   9   5   3        8.78        6.05     16.32 o 
  10   5   3        6.18       21.16     17.45 o 
  11   5   3        3.90       32.05     19.40 o 
 -11   6   3        6.61       12.37     10.51 o 
 -10   6   3        6.73        0.76     11.01 o 
  -9   6   3        0.18       12.30     12.30 o 
  -8   6   3      186.28      153.36     14.35 o 
  -7   6   3       48.37      167.26     20.14 o 
  -6   6   3        4.89       14.63     15.09 o 
  -5   6   3      329.91      297.96     24.53 o 
  -4   6   3      962.65     1140.50     38.71 o 
  -3   6   3      639.89      628.48     31.54 o 
  -2   6   3      421.31      434.20     29.77 o 
  -1   6   3     1481.85     1399.45     43.51 o 
   0   6   3     3289.09     3432.68     46.70 o 
   1   6   3     2434.42     2789.99     61.07 o 
   2   6   3      636.52      645.90     33.30 o 
   3   6   3      497.95      535.85     32.28 o 
   4   6   3      623.73      697.23     35.89 o 
   5   6   3     1908.28     1827.42     54.80 o 
   6   6   3     1346.31     1782.92     53.03 o 
   7   6   3       10.73       13.30     19.51 o 
   8   6   3      109.65       17.81     17.81 o 
   9   6   3        2.29       40.63     18.46 o 
  10   6   3        1.65       15.93     17.47 o 
  11   6   3        7.15        3.62     16.65 o 
 -10   7   3        5.13       20.00     11.52 o 
  -9   7   3       11.45       10.94     13.43 o 
  -8   7   3      107.20      107.23     18.24 o 
  -7   7   3      267.38      138.96     29.77 o 
  -6   7   3      243.50      268.07     24.05 o 
  -5   7   3     1139.35      776.14     17.01 o 
  -4   7   3      101.73      127.47     21.28 o 
  -3   7   3     3871.21     4331.62     79.67 o 
  -2   7   3       57.99       44.91     18.25 o 
  -1   7   3     1066.65     1203.40     44.95 o 
   0   7   3       48.40        7.30     15.57 o 
   1   7   3      169.24      124.73     20.10 o 
   2   7   3      227.41      135.96     23.20 o 
   3   7   3     3851.59     3809.69     77.75 o 
   4   7   3      994.95     1048.92     45.21 o 
   5   7   3        0.53        5.18     23.85 o 
   6   7   3      214.68      361.84     31.34 o 
   7   7   3      274.70      221.63     30.36 o 
   8   7   3      222.27      303.64     28.26 o 
   9   7   3       99.90      211.02     25.15 o 
  10   7   3        5.49       19.57     18.36 o 
 -10   8   3        0.55       18.32     12.97 o 
  -9   8   3        0.86       16.73     10.95 o 
  -8   8   3       36.77        4.30     14.60 o 
  -7   8   3      106.22      139.57     22.74 o 
  -6   8   3        6.10       18.94     18.94 o 
  -5   8   3      120.21      124.04     23.93 o 
  -4   8   3     5712.36     7038.97    106.90 o 
  -3   8   3     3258.18     3360.08     79.50 o 
  -2   8   3     2094.97     1834.49     27.12 o 
  -1   8   3     2086.81     2070.00     66.54 o 
   0   8   3      977.52      949.86     33.83 o 
   1   8   3      280.27      301.11     33.99 o 
   2   8   3      609.79      553.04     41.09 o 
   3   8   3      284.10      252.59     29.58 o 
   4   8   3       46.17        4.69     26.72 o 
   5   8   3      419.19      352.99     35.24 o 
   6   8   3        1.69        5.85     25.49 o 
   7   8   3        1.22       12.62     21.54 o 
   8   8   3       24.91       13.44     20.61 o 
   9   8   3        9.63       22.07     21.94 o 
  10   8   3        0.73        6.16     18.01 o 
  -9   9   3        5.24        4.31     15.84 o 
  -8   9   3       19.31       82.78     18.22 o 
  -7   9   3        0.54       29.25     16.82 o 
  -6   9   3       31.35        0.00     23.61 o 
  -5   9   3        4.60       17.41     22.22 o 
  -4   9   3       53.48       76.80     28.43 o 
  -3   9   3      591.99      657.61     46.91 o 
  -2   9   3      283.81      215.46     27.69 o 
  -1   9   3      458.87      452.63     43.64 o 
   0   9   3      780.77      792.32     36.32 o 
   1   9   3      599.39      678.74     50.30 o 
   2   9   3        8.32       11.58     29.63 o 
   3   9   3      184.87      191.52     35.28 o 
   4   9   3        7.68       55.67     30.13 o 
   5   9   3        3.58        1.72     25.20 o 
   6   9   3      300.41      412.15     37.21 o 
   7   9   3      438.63      501.09     39.60 o 
   8   9   3       37.36       41.60     22.27 o 
   9   9   3        0.93        4.05     18.47 o 
  -8  10   3       13.56        9.35     19.82 o 
  -7  10   3        5.08        3.02     22.21 o 
  -6  10   3       68.89       31.81     24.99 o 
  -5  10   3      151.48      164.23     35.54 o 
  -4  10   3      420.95      505.30     43.76 o 
  -3  10   3     1771.68     2075.35     78.42 o 
  -2  10   3     1648.51     2009.06     80.06 o 
  -1  10   3      309.24      239.70     46.79 o 
   0  10   3      822.84      830.41     47.23 o 
   1  10   3        1.00       27.79     33.89 o 
   2  10   3      279.52      268.79     43.57 o 
   3  10   3        3.62       97.61     31.26 o 
   4  10   3      620.75      637.71     50.52 o 
   5  10   3      172.08      203.58     39.00 o 
   6  10   3       86.90       50.18     28.26 o 
   7  10   3        9.74       23.20     26.02 o 
   8  10   3        4.10       12.16     24.62 o 
  -7  11   3       84.82        6.79     24.53 o 
  -6  11   3      123.10      161.73     35.79 o 
  -5  11   3      240.78      325.06     43.91 o 
  -4  11   3      366.17      496.25     50.41 o 
  -3  11   3       90.56       27.84     28.98 o 
  -2  11   3      332.04      227.59     49.82 o 
  -1  11   3     1716.15     1797.65     90.03 o 
   0  11   3     2242.13     2586.37    100.36 o 
   1  11   3      420.40      385.18     60.15 o 
   2  11   3       16.88       18.16     39.30 o 
   3  11   3       47.71       54.29     41.61 o 
   4  11   3       46.45       43.81     37.08 o 
   5  11   3      100.61       70.67     30.82 o 
   6  11   3       49.40       15.69     33.49 o 
   7  11   3        8.20        5.41     28.50 o 
  -5  12   3        2.31       24.00     32.90 o 
  -4  12   3      517.15      587.45     58.95 o 
  -3  12   3      968.66      991.89     76.95 o 
  -2  12   3      277.92      297.61     61.37 o 
  -1  12   3        4.75       12.78     49.14 o 
   0  12   3       13.52       14.70     38.18 o 
   1  12   3       61.76       35.44     52.49 o 
   2  12   3      388.51      383.77     54.99 o 
   3  12   3        8.52       40.67     40.67 o 
   4  12   3        2.30       22.94     39.71 o 
   5  12   3      392.88      321.19     38.98 o 
  -2  13   3        9.12       54.87     48.56 o 
  -1  13   3     1009.39      858.79     81.41 o 
   0  13   3      903.50      941.71     56.20 o 
   1  13   3       56.36       68.00     54.67 o 
   2  13   3      482.95      502.43     67.80 o 
 -12   0   4        0.80        4.63     10.86 o 
 -11   0   4       25.16       15.81     17.69 o 
 -10   0   4       77.25        8.32     11.65 o 
  -9   0   4      612.82      608.77     34.91 o 
  -8   0   4       40.30        8.80     11.91 o 
  -7   0   4        7.82       20.95      6.71 o 
  -6   0   4     1063.99     1153.14     41.73 o 
  -5   0   4       63.19      141.48     14.21 o 
  -4   0   4       55.18       37.61     11.55 o 
  -3   0   4      807.14      815.00     25.37 o 
  -2   0   4     8400.38     8986.40     77.87 o 
  -1   0   4     1607.39     1598.88     37.31 o 
   0   0   4     9532.87    10587.10     92.36 o 
   1   0   4       58.02       12.14     12.14 o 
   2   0   4   300947.34   263223.91   1844.21 o 
   3   0   4    45386.52    45691.95    847.18 o 
   4   0   4       78.94        0.96      9.85 o 
   5   0   4     4536.34     5173.72     81.87 o 
   6   0   4     1728.80     2130.64     56.65 o 
   7   0   4     2464.86     2993.10     71.78 o 
   8   0   4       24.91        3.46     30.49 o 
   9   0   4       33.44       19.44     23.79 o 
  10   0   4       36.50       25.73     25.73 o 
  11   0   4        0.49       31.21     27.18 o 
  12   0   4        7.76        8.66     25.48 o 
 -12   1   4       16.76        3.11     10.33 o 
 -11   1   4       43.47        0.78     12.23 o 
 -10   1   4       36.78        0.00     11.44 o 
  -9   1   4       39.96       21.28     12.43 o 
  -8   1   4        2.79       12.04     12.04 o 
  -7   1   4      272.43      347.86     21.02 o 
  -6   1   4       46.59       33.36     10.83 o 
  -5   1   4      629.56      381.30      8.95 o 
  -4   1   4     2796.31     3127.06     48.53 o 
  -3   1   4     1982.91     1448.53     11.13 o 
  -2   1   4       61.07       86.71      9.87 o 
  -1   1   4      575.62      595.51     18.91 o 
   0   1   4       15.73       39.72      5.09 o 
   1   1   4    27188.69    24999.47    450.97 o 
   2   1   4    15145.22    13973.07     98.46 o 
   3   1   4      445.32      298.82     20.29 o 
   4   1   4     9341.67     9254.98     94.06 o 
   5   1   4     4526.70     3524.43     17.30 o 
   6   1   4      304.25      274.20     24.40 o 
   7   1   4      231.67      173.89     17.91 o 
   8   1   4        8.84       65.33     22.60 o 
   9   1   4       29.87        2.92     22.53 o 
  10   1   4      122.33      321.34     35.64 o 
  11   1   4       47.92       52.58     24.00 o 
  12   1   4       12.89      136.76     28.66 o 
 -12   2   4        0.09        0.00     11.45 o 
 -11   2   4        0.19        1.68     10.86 o 
 -10   2   4       96.66        5.52     10.45 o 
  -9   2   4        9.86        4.35     15.24 o 
  -8   2   4       72.71        8.64      9.99 o 
  -7   2   4       30.31       53.91     12.95 o 
  -6   2   4      386.77      237.95     11.12 o 
  -5   2   4     1784.30     1864.20     38.52 o 
  -4   2   4       98.00      143.47     14.00 o 
  -3   2   4    20111.42    17785.81    444.00 o 
  -2   2   4    11528.90    12074.59     83.64 o 
  -1   2   4    11678.39    13244.22     83.26 o 
   0   2   4       87.92       23.48     20.46 o 
   1   2   4     6094.64     7315.19     63.04 o 
   2   2   4     3092.77     3918.71     53.86 o 
   3   2   4       25.96        0.84     13.70 o 
   4   2   4      241.63      261.13     21.31 o 
   5   2   4     3026.47     3000.55     59.94 o 
   6   2   4     1937.31     2284.28     55.87 o 
   7   2   4       65.15       31.52     13.36 o 
   8   2   4        2.97       14.33     17.39 o 
   9   2   4      142.39      332.36     29.34 o 
  10   2   4       63.02       30.24     21.63 o 
  11   2   4        0.07       19.17     24.45 o 
  12   2   4       15.35       58.72     23.83 o 
 -12   3   4       10.14       89.20     13.47 o 
 -11   3   4        9.47        4.77      9.87 o 
 -10   3   4       82.10      107.95     15.56 o 
  -9   3   4        0.02       16.55     10.33 o 
  -8   3   4       47.55       50.88     13.45 o 
  -7   3   4      211.52      149.20     10.32 o 
  -6   3   4      733.31      770.29     25.97 o 
  -5   3   4      931.64      704.84      9.44 o 
  -4   3   4     3806.83     4371.19     57.20 o 
  -3   3   4     5141.31     5166.64     60.70 o 
  -2   3   4     2582.21     2675.38     42.59 o 
  -1   3   4     8624.03     7822.85     69.63 o 
   0   3   4     7801.83     7932.19     49.16 o 
   1   3   4     3123.10     3080.85     45.84 o 
   2   3   4     1055.85     1102.03     31.23 o 
   3   3   4    12008.83    11800.84    103.21 o 
   4   3   4     2067.86     2124.78     49.51 o 
   5   3   4       37.03       17.66     17.66 o 
   6   3   4       40.91       49.76     17.75 o 
   7   3   4       36.76       14.07     16.31 o 
   8   3   4      281.76      315.13     27.49 o 
   9   3   4       91.70       23.71     16.68 o 
  10   3   4       33.25      110.13     20.32 o 
  11   3   4        3.04       22.46     22.46 o 
  12   3   4       16.00      103.45     24.60 o 
 -12   4   4        0.20        6.24      8.60 o 
 -11   4   4        0.04       11.04     11.04 o 
 -10   4   4       37.67       34.44     15.31 o 
  -9   4   4       18.50      100.11     15.64 o 
  -8   4   4      290.66      227.86     12.15 o 
  -7   4   4      349.35      509.18     22.67 o 
  -6   4   4      721.86      503.46     11.15 o 
  -5   4   4     1152.28      951.83     29.31 o 
  -4   4   4      697.02      583.08     23.07 o 
  -3   4   4     8098.86     7894.60     76.94 o 
  -2   4   4     9312.30     9777.91     84.78 o 
  -1   4   4     5781.02     4579.67     58.82 o 
   0   4   4     3782.13     3204.77   1921.73 o 
   1   4   4      524.57      545.09     25.38 o 
   2   4   4     2054.96     2190.55     47.96 o 
   3   4   4      168.32      146.36     18.96 o 
   4   4   4     1804.39     2028.44     51.06 o 
   5   4   4     3805.20     4197.83     72.28 o 
   6   4   4     3530.37     3777.02     71.16 o 
   7   4   4      325.64      280.82     26.81 o 
   8   4   4        2.71        9.97     19.22 o 
   9   4   4      221.52      275.49     24.53 o 
  10   4   4       84.83      197.93     25.77 o 
  11   4   4        3.91       37.81     17.77 o 
  12   4   4        1.81        5.14     19.77 o 
 -11   5   4       11.70        3.82     10.41 o 
 -10   5   4        9.40       40.45     14.06 o 
  -9   5   4       65.09       65.82     19.66 o 
  -8   5   4      135.22      273.21     21.95 o 
  -7   5   4       93.47        5.86     11.22 o 
  -6   5   4      720.53      678.20     28.42 o 
  -5   5   4     3906.11     3885.90     68.19 o 
  -4   5   4    11872.17    13528.85    108.07 o 
  -3   5   4     6864.81     6421.52     75.09 o 
  -2   5   4     4701.85     5114.88     70.09 o 
  -1   5   4     1259.07     1248.70     37.03 o 
   0   5   4      819.81      887.96     35.36 o 
   1   5   4     3447.73     3228.01     60.02 o 
   2   5   4     2890.84     3075.66     61.93 o 
   3   5   4     1331.72     1164.99     39.92 o 
   4   5   4     3125.15     3220.54     65.36 o 
   5   5   4      817.05     1111.52     42.46 o 
   6   5   4        0.18       16.52     20.15 o 
   7   5   4       75.58        6.10     17.93 o 
   8   5   4       44.51       13.68     19.43 o 
   9   5   4        0.34       30.29     16.14 o 
  10   5   4        0.86       38.11     17.33 o 
  11   5   4       52.29       54.05     23.96 o 
 -11   6   4        5.76       37.62     12.09 o 
 -10   6   4       17.08       14.20     14.20 o 
  -9   6   4      105.45      230.74     20.84 o 
  -8   6   4      360.16      266.57     15.47 o 
  -7   6   4      355.30      602.93     29.31 o 
  -6   6   4       35.00       61.12     14.01 o 
  -5   6   4      366.41      189.51     16.68 o 
  -4   6   4       11.33        5.77     14.07 o 
  -3   6   4     1490.37     1478.65     42.86 o 
  -2   6   4     9120.59     8840.96     97.52 o 
  -1   6   4     2278.78     2249.79     53.59 o 
   0   6   4      219.31      268.73     17.59 o 
   1   6   4      974.29     1119.96     42.84 o 
   2   6   4     1735.35     2041.92     55.96 o 
   3   6   4      204.08      227.33     26.70 o 
   4   6   4     3386.26     3465.61     73.63 o 
   5   6   4     3763.55     4023.37     77.51 o 
   6   6   4     1132.05     1058.47     46.38 o 
   7   6   4      686.56      883.82     41.94 o 
   8   6   4       99.97       14.11     18.49 o 
   9   6   4       37.33       90.26     19.69 o 
  10   6   4       19.99       38.79     20.37 o 
  11   6   4        3.47       21.77     18.03 o 
 -10   7   4        0.10       12.85     12.85 o 
  -9   7   4       40.01       14.30     14.30 o 
  -8   7   4       66.64      120.78     18.37 o 
  -7   7   4       38.28      143.14     19.91 o 
  -6   7   4      222.71      244.06     24.21 o 
  -5   7   4      243.42      381.80     27.32 o 
  -4   7   4     2699.70     2964.40     64.48 o 
  -3   7   4     2904.16     3121.66     66.37 o 
  -2   7   4      575.09      661.09     33.28 o 
  -1   7   4       87.03      127.62     23.60 o 
   0   7   4      394.62      447.52     42.05 o 
   1   7   4      601.66      499.77     35.06 o 
   2   7   4      220.90      259.60     27.01 o 
   3   7   4     1315.47     1424.77     52.82 o 
   4   7   4     1261.20     1455.64     52.92 o 
   5   7   4      235.29      300.66     29.57 o 
   6   7   4      122.24      157.97     27.82 o 
   7   7   4       64.04       12.31     21.64 o 
   8   7   4        6.65       18.69     19.32 o 
   9   7   4       41.16       64.92     20.48 o 
  10   7   4       37.37      116.14     24.40 o 
 -10   8   4       47.22       21.42     11.60 o 
  -9   8   4       27.10       25.84     21.36 o 
  -8   8   4       11.68       15.77     15.77 o 
  -7   8   4       13.91       28.14     16.39 o 
  -6   8   4       88.94      140.10     25.16 o 
  -5   8   4       19.77       48.50     21.45 o 
  -4   8   4       11.50       21.88     21.88 o 
  -3   8   4     1236.46     1267.00     52.11 o 
  -2   8   4      173.08      150.41     27.94 o 
  -1   8   4      634.47      774.40     43.01 o 
   0   8   4     1317.85     1466.48     85.39 o 
   1   8   4      950.62     1027.12     51.54 o 
   2   8   4      399.63      463.71     41.12 o 
   3   8   4      644.77      532.55     41.66 o 
   4   8   4        0.66       11.49     26.90 o 
   5   8   4     1323.84     1440.46     55.94 o 
   6   8   4     2010.73     2147.77     67.58 o 
   7   8   4      166.32      246.35     30.64 o 
   8   8   4       58.36        8.43     19.78 o 
   9   8   4       50.79       80.08     22.72 o 
  10   8   4       17.12       17.57     20.91 o 
  -9   9   4        0.29        1.15     16.34 o 
  -8   9   4       83.82      135.94     25.09 o 
  -7   9   4      187.73       30.44     19.05 o 
  -6   9   4       14.61       61.18     21.96 o 
  -5   9   4       19.03       36.78     24.46 o 
  -4   9   4       12.77       48.14     24.29 o 
  -3   9   4       21.05       18.41     26.09 o 
  -2   9   4      715.31      647.24     49.30 o 
  -1   9   4       16.87        9.41     28.50 o 
   0   9   4      151.50      160.07     24.80 o 
   1   9   4      534.02      459.74     33.04 o 
   2   9   4      197.51      242.72     38.08 o 
   3   9   4     5153.87     4761.26    108.27 o 
   4   9   4     3898.29     3917.07     98.38 o 
   5   9   4     1043.84      913.17     28.17 o 
   6   9   4      360.11      349.93     40.28 o 
   7   9   4        3.54       15.90     26.44 o 
   8   9   4      145.70      177.01     28.15 o 
   9   9   4       57.96      104.74     23.08 o 
  -8  10   4       59.74        2.83     22.08 o 
  -7  10   4       60.29       69.79     25.12 o 
  -6  10   4        6.88       25.17     25.17 o 
  -5  10   4       74.60       46.54     32.77 o 
  -4  10   4       15.61       55.79     29.19 o 
  -3  10   4     2058.67     2120.68     75.68 o 
  -2  10   4     3737.15     3455.51     62.59 o 
  -1  10   4     1827.36     1840.27     77.07 o 
   0  10   4      435.12      369.51     31.74 o 
   1  10   4      760.66      831.96     57.62 o 
   2  10   4      963.11      898.08     60.56 o 
   3  10   4      382.66      332.77     49.13 o 
   4  10   4        9.54       59.96     32.64 o 
   5  10   4      117.23       78.22     25.70 o 
   6  10   4       55.08       53.92     32.19 o 
   7  10   4       19.30        8.53     26.61 o 
   8  10   4       14.03       15.71     23.56 o 
  -7  11   4       17.36       20.60     26.21 o 
  -6  11   4       13.47        9.65     26.73 o 
  -5  11   4      183.38      297.78     41.89 o 
  -4  11   4      638.78      781.38     60.16 o 
  -3  11   4        1.79       19.83     29.88 o 
  -2  11   4       21.25       54.30     36.67 o 
  -1  11   4       65.86       22.89     40.80 o 
   0  11   4     1165.90     1110.94     51.88 o 
   1  11   4     2570.98     2423.35     96.45 o 
   2  11   4      556.45      483.69     59.54 o 
   3  11   4      138.03       98.05     40.55 o 
   4  11   4      359.70      313.57     44.21 o 
   5  11   4      237.74      130.21     24.65 o 
   6  11   4       48.42       56.46     35.23 o 
   7  11   4       65.55      133.33     30.05 o 
  -5  12   4        1.42       16.60     31.23 o 
  -4  12   4       29.69      109.78     42.02 o 
  -3  12   4      267.51      329.38     55.41 o 
  -2  12   4     1639.79     2061.68     40.14 o 
  -1  12   4     1515.72     1350.76     79.54 o 
   0  12   4      563.37      537.67     42.84 o 
   1  12   4      434.99      331.41     60.01 o 
   2  12   4     1045.91      922.41     72.21 o 
   3  12   4      136.47      126.55     46.00 o 
   4  12   4       12.55        7.65     37.99 o 
   5  12   4       64.09       49.60     27.41 o 
  -2  13   4       25.70       75.48     49.52 o 
  -1  13   4      305.08       94.22     45.55 o 
   0  13   4      240.51      192.20     38.75 o 
   1  13   4       53.87       56.68     48.83 o 
   2  13   4      308.78      333.29     57.08 o 
 -12   1   5        0.02        5.19      8.82 o 
 -11   1   5        1.82        9.18     10.41 o 
 -10   1   5        0.43       16.54     10.50 o 
  -9   1   5        9.45       18.64      9.74 o 
  -8   1   5      166.17      259.24     19.08 o 
  -7   1   5       90.47       97.20     14.07 o 
  -6   1   5       71.36      127.74     14.25 o 
  -5   1   5        1.44       10.81     10.81 o 
  -4   1   5      263.98      202.00      9.68 o 
  -3   1   5     6849.67     6803.45     77.58 o 
  -2   1   5     4001.85     4110.15     60.17 o 
  -1   1   5      186.52      133.69      8.01 o 
   0   1   5     1052.71     1161.99     78.20 o 
   1   1   5    16473.86    15389.38     91.30 o 
   2   1   5      805.61      802.78     29.19 o 
   3   1   5      444.90      334.66     23.20 o 
   4   1   5       20.00        8.12     18.84 o 
   5   1   5      212.39      174.93     17.34 o 
   6   1   5        7.11        9.63     16.99 o 
   7   1   5       35.55        5.23     13.07 o 
   8   1   5      112.01      131.87     25.57 o 
   9   1   5      107.38       78.61     33.35 o 
  10   1   5        2.60       20.46     23.32 o 
  11   1   5        0.41       17.73     22.59 o 
  12   1   5        1.10       23.29     23.29 o 
 -12   2   5        0.14        9.04      9.04 o 
 -11   2   5        4.05       20.45     10.59 o 
 -10   2   5       23.99        5.75     10.05 o 
  -9   2   5        0.04        1.50      9.30 o 
  -8   2   5      110.09        4.48     10.34 o 
  -7   2   5       13.31       50.15     11.65 o 
  -6   2   5      491.84      278.01      9.49 o 
  -5   2   5     2295.78     2291.06     43.64 o 
  -4   2   5       79.65      113.77     13.49 o 
  -3   2   5      389.63      491.72     20.85 o 
  -2   2   5       11.74       10.26     10.26 o 
  -1   2   5     1534.94     1581.13     33.36 o 
   0   2   5    12472.16    12133.37     57.52 o 
   1   2   5     1103.30     1072.87     27.95 o 
   2   2   5      819.92      766.24     28.92 o 
   3   2   5      416.97      549.28     26.95 o 
   4   2   5        3.10        1.93     15.47 o 
   5   2   5      894.70      986.16     38.00 o 
   6   2   5      251.73      313.78     26.19 o 
   7   2   5        0.81       12.17     12.17 o 
   8   2   5       78.48       32.30     17.07 o 
   9   2   5        3.24       31.07     19.83 o 
  10   2   5        5.00       33.64     22.60 o 
  11   2   5        3.55       40.30     19.20 o 
  12   2   5        2.54       17.70     20.50 o 
 -12   3   5        0.02        2.52      8.09 o 
 -11   3   5        4.50        2.02      8.92 o 
 -10   3   5       22.35       46.43     10.89 o 
  -9   3   5       77.17      101.41     14.03 o 
  -8   3   5       20.13       39.60     11.07 o 
  -7   3   5       12.12        0.74      9.74 o 
  -6   3   5       63.04       81.25     12.71 o 
  -5   3   5       41.61        8.04      9.77 o 
  -4   3   5       91.43      135.57     15.08 o 
  -3   3   5     9691.92     9449.22     14.08 o 
  -2   3   5     6265.36     6473.47     69.05 o 
  -1   3   5     4940.17     4789.92     57.77 o 
   0   3   5     2408.16     2324.57     41.90 o 
   1   3   5       79.88       46.82     12.88 o 
   2   3   5      214.81      149.64     18.64 o 
   3   3   5      226.03      257.07     24.52 o 
   4   3   5      166.18      173.26     21.56 o 
   5   3   5      163.93      170.12     20.86 o 
   6   3   5      241.60      367.17     25.38 o 
   7   3   5      442.13      502.67     32.59 o 
   8   3   5       24.94       49.48     18.68 o 
   9   3   5        0.02        2.65     17.17 o 
  10   3   5        7.70       19.37     20.35 o 
  11   3   5        2.82        2.76     20.62 o 
  12   3   5        2.02        8.17     20.16 o 
 -11   4   5        2.71        5.51      9.84 o 
 -10   4   5        1.43        0.00      9.90 o 
  -9   4   5        8.59       34.49     10.30 o 
  -8   4   5       33.05        2.21      9.78 o 
  -7   4   5       11.28        5.26     11.47 o 
  -6   4   5      240.92      153.66     10.84 o 
  -5   4   5       29.96       35.91     13.20 o 
  -4   4   5        2.35        8.48     11.43 o 
  -3   4   5     1473.59     1631.32     38.68 o 
  -2   4   5     1528.12     1456.81     10.55 o 
  -1   4   5     1057.98      936.99     30.17 o 
   0   4   5      352.20      266.50    177.76 o 
   1   4   5        2.41        6.18     14.15 o 
   2   4   5     1707.49     1770.71     46.78 o 
   3   4   5        0.49        5.28     17.68 o 
   4   4   5     1181.44     1175.08     41.72 o 
   5   4   5      897.10      970.56     40.87 o 
   6   4   5       29.25        3.69     20.02 o 
   7   4   5      310.45      279.71     26.92 o 
   8   4   5        8.59        7.55     17.49 o 
   9   4   5        4.01        6.64     18.25 o 
  10   4   5        0.11       16.03     16.34 o 
  11   4   5       34.06       10.54     20.81 o 
  12   4   5        1.13       20.53     17.39 o 
 -11   5   5        1.39        3.75      9.88 o 
 -10   5   5       14.59       32.10     13.60 o 
  -9   5   5        7.18        6.14     10.89 o 
  -8   5   5        1.03        6.27     11.59 o 
  -7   5   5       27.74        5.58     11.65 o 
  -6   5   5       10.44       13.49     13.49 o 
  -5   5   5      372.93      475.03     26.15 o 
  -4   5   5      426.03      563.20     27.93 o 
  -3   5   5      614.76      918.91     33.10 o 
  -2   5   5      174.94      178.38     19.49 o 
  -1   5   5      317.53      248.36     15.27 o 
   0   5   5       17.84        5.48     10.99 o 
   1   5   5      721.15      648.91     32.04 o 
   2   5   5        0.23        4.59     19.74 o 
   3   5   5      318.29      244.84     27.06 o 
   4   5   5      119.82       62.53     23.33 o 
   5   5   5      751.04      837.01     40.96 o 
   6   5   5        1.12       19.20     17.93 o 
   7   5   5       51.75       53.17     19.20 o 
   8   5   5       57.66       57.57     19.30 o 
   9   5   5       15.62        5.33     17.24 o 
  10   5   5       44.17      101.74     21.69 o 
  11   5   5       29.03       52.14     21.52 o 
 -11   6   5        0.16        3.07     10.09 o 
 -10   6   5        4.79        0.00     11.95 o 
  -9   6   5       75.90       80.79     20.28 o 
  -8   6   5      207.11      185.92     14.44 o 
  -7   6   5       99.95       12.67     12.67 o 
  -6   6   5      305.81      216.07     14.24 o 
  -5   6   5       36.39        2.80      8.99 o 
  -4   6   5      283.38      348.16     25.85 o 
  -3   6   5      640.51      585.83     29.13 o 
  -2   6   5       84.62       27.41     16.09 o 
  -1   6   5      492.91      528.81     30.09 o 
   0   6   5       57.52       34.99     13.91 o 
   1   6   5      577.32      740.01     39.58 o 
   2   6   5        4.26        8.05     23.29 o 
   3   6   5     3505.43     3533.99     76.38 o 
   4   6   5     1238.68     1421.99     52.63 o 
   5   6   5       66.64       15.03     25.74 o 
   6   6   5      129.02       34.13     20.89 o 
   7   6   5      222.62      224.27     28.92 o 
   8   6   5       72.89      114.46     21.92 o 
   9   6   5       22.25       25.19     19.82 o 
  10   6   5       29.49      118.52     22.57 o 
  11   6   5        5.84        7.39     19.53 o 
 -10   7   5       20.07       34.95     12.51 o 
  -9   7   5        2.68       23.99     12.85 o 
  -8   7   5        3.34       21.88     12.10 o 
  -7   7   5       47.98      109.06     18.53 o 
  -6   7   5        5.39        3.10     15.49 o 
  -5   7   5       77.10      163.81     18.16 o 
  -4   7   5       34.21       40.08     18.33 o 
  -3   7   5      501.22      727.96     36.57 o 
  -2   7   5      135.40      158.18     23.98 o 
  -1   7   5     1068.25     1009.59     43.51 o 
   0   7   5       66.98       43.49     18.19 o 
   1   7   5     2944.75     3100.77     75.28 o 
   2   7   5      243.37      249.48     32.79 o 
   3   7   5     2094.26     2238.93     68.50 o 
   4   7   5     1569.31     1664.08     60.85 o 
   5   7   5      450.11      429.39     37.68 o 
   6   7   5      377.03      426.29     36.12 o 
   7   7   5      689.70      984.25     49.43 o 
   8   7   5      135.21      149.87     27.89 o 
   9   7   5       16.65        1.28     19.23 o 
  10   7   5        0.05        2.59     16.17 o 
  -9   8   5       36.18       94.08     18.32 o 
  -8   8   5       26.85       12.40     16.73 o 
  -7   8   5       32.18       35.73     16.50 o 
  -6   8   5      186.50      372.74     26.96 o 
  -5   8   5      507.18      566.91     33.94 o 
  -4   8   5       22.67       57.04     21.31 o 
  -3   8   5       33.18       77.58     25.09 o 
  -2   8   5      533.43      402.75     35.50 o 
  -1   8   5      617.75      489.64     23.10 o 
   0   8   5      715.36      752.27     32.87 o 
   1   8   5      108.04      108.52     29.78 o 
   2   8   5      246.99      305.99     39.78 o 
   3   8   5     1011.81      726.57     48.10 o 
   4   8   5      279.38      347.32     40.44 o 
   5   8   5        4.88       25.61     26.30 o 
   6   8   5      121.72       69.98     30.37 o 
   7   8   5        7.19       10.85     22.25 o 
   8   8   5       96.38      123.69     29.22 o 
   9   8   5        0.25       19.38     18.01 o 
  -9   9   5        1.04       28.73     14.63 o 
  -8   9   5       15.20       55.66     21.06 o 
  -7   9   5       78.23       20.08     20.08 o 
  -6   9   5      131.08      153.10     26.90 o 
  -5   9   5       19.54       89.35     23.73 o 
  -4   9   5      447.88      366.57     22.68 o 
  -3   9   5       77.70       66.81     29.55 o 
  -2   9   5        3.28       35.32     26.43 o 
  -1   9   5       35.74       24.79     26.69 o 
   0   9   5      519.40      343.38    252.82 o 
   1   9   5     1303.98     1161.83     36.83 o 
   2   9   5     1331.91     1297.18     67.13 o 
   3   9   5      967.38      545.64     43.60 o 
   4   9   5     1409.30     1398.44     64.72 o 
   5   9   5     1086.83     1358.73     60.57 o 
   6   9   5        8.60       55.45     26.70 o 
   7   9   5       71.53        8.40     29.32 o 
   8   9   5       66.77       75.99     23.85 o 
   9   9   5        0.57       14.22     21.66 o 
  -8  10   5       27.28       11.21     19.35 o 
  -7  10   5       92.95      156.60     29.58 o 
  -6  10   5      187.52      217.80     31.23 o 
  -5  10   5      198.51      261.42     33.56 o 
  -4  10   5      691.65      841.19     47.97 o 
  -3  10   5       10.65       34.19     34.19 o 
  -2  10   5      938.79      732.79     46.27 o 
  -1  10   5      338.64      222.80     41.43 o 
   0  10   5        8.69       38.80     24.60 o 
   1  10   5      419.50      416.18     52.90 o 
   2  10   5     1882.49     1846.44     84.97 o 
   3  10   5     1042.38     1174.78     69.08 o 
   4  10   5      152.95       89.98     42.37 o 
   5  10   5      182.73      158.49     37.59 o 
   6  10   5      204.89      215.34     34.70 o 
   7  10   5      247.08      222.43     35.64 o 
   8  10   5        9.35        0.00     23.92 o 
  -6  11   5       57.87       52.40     26.64 o 
  -5  11   5        4.33       19.10     26.74 o 
  -4  11   5      568.50      639.48     48.18 o 
  -3  11   5     1230.19     1054.57     59.22 o 
  -2  11   5      919.11      788.73     60.03 o 
  -1  11   5       73.75      105.40     42.50 o 
   0  11   5        5.06        6.91     44.73 o 
   1  11   5       44.11        8.24     51.27 o 
   2  11   5      216.54      118.32     46.73 o 
   3  11   5      789.91      619.17     62.59 o 
   4  11   5      461.02      381.42     50.24 o 
   5  11   5      109.39      112.73     39.58 o 
   6  11   5       71.23       16.76     33.93 o 
  -4  12   5        8.58       13.88     38.60 o 
  -3  12   5       73.86       85.73     40.24 o 
  -2  12   5        3.57       36.80     40.44 o 
  -1  12   5      374.63      480.40     56.44 o 
   0  12   5     1141.55      873.76    125.56 o 
   1  12   5     1059.23      992.27     75.98 o 
   2  12   5      260.95      227.75     52.13 o 
   3  12   5      544.75      456.25     60.12 o 
   4  12   5      170.93      156.31     45.01 o 
   5  12   5       85.70       87.72     37.35 o 
  -1  13   5        1.72       32.69     41.07 o 
   0  13   5       77.95       96.74     34.63 o 
   1  13   5      761.17      664.78     61.56 o 
 -12   0   6        3.49        6.63     10.10 o 
 -11   0   6        2.87       25.78     10.18 o 
 -10   0   6       13.12       87.00     14.55 o 
  -9   0   6      107.70        9.93     11.60 o 
  -8   0   6     1302.44      894.36     53.76 o 
  -7   0   6     1055.00     1107.36     40.97 o 
  -6   0   6     1915.57     1309.24     56.72 o 
  -5   0   6     6307.39     7480.61     80.26 o 
  -4   0   6     8214.58     7767.27     11.14 o 
  -3   0   6     2618.03     2629.47     47.00 o 
  -2   0   6     1286.91     1411.37     33.90 o 
  -1   0   6     1076.37      917.92     27.23 o 
   0   0   6     5835.01     6595.98    151.19 o 
   1   0   6     2756.24     2355.79     43.79 o 
   2   0   6     2427.70     2540.40     61.66 o 
   3   0   6     5716.41     6303.87     85.41 o 
   4   0   6      878.18      775.84     32.78 o 
   5   0   6      189.42      152.42     23.49 o 
   6   0   6        6.72        8.12     18.65 o 
   7   0   6        8.05       14.53     19.12 o 
   8   0   6      337.00      244.10     23.47 o 
   9   0   6       12.24       56.34     22.58 o 
  10   0   6      112.88       22.52     26.23 o 
  11   0   6       42.74       27.61     36.97 o 
  12   0   6       22.40       40.26     21.80 o 
 -12   1   6        1.20        9.41      9.41 o 
 -11   1   6       31.29        9.48      9.48 o 
 -10   1   6      135.02       83.93     25.15 o 
  -9   1   6       22.11       18.68     15.38 o 
  -8   1   6       12.20        1.54     11.75 o 
  -7   1   6      715.01      454.24     12.10 o 
  -6   1   6      384.23      367.61     19.02 o 
  -5   1   6      587.02      574.30     24.11 o 
  -4   1   6     3447.72     3335.58     10.01 o 
  -3   1   6     5935.85     6212.16     10.70 o 
  -2   1   6     1737.63     2132.42     40.76 o 
  -1   1   6       39.65       11.97      8.66 o 
   0   1   6      653.35      513.96     31.17 o 
   1   1   6     1955.56     2153.34     37.46 o 
   2   1   6      902.94      954.92     32.57 o 
   3   1   6       50.28       51.24     18.46 o 
   4   1   6     2934.71     2623.92     58.61 o 
   5   1   6     2194.77     2421.33     18.62 o 
   6   1   6     1458.66     1474.89     49.11 o 
   7   1   6      267.82      257.56     15.90 o 
   8   1   6     1624.09     1707.46     69.29 o 
   9   1   6      338.01      253.92     26.34 o 
  10   1   6       45.90       98.90     27.10 o 
  11   1   6       14.63       27.66     22.85 o 
  12   1   6       18.86       33.76     26.31 o 
 -12   2   6        0.35        3.00      7.84 o 
 -11   2   6        7.59        0.00      9.35 o 
 -10   2   6        2.44       11.23     11.23 o 
  -9   2   6       10.37       15.90      9.51 o 
  -8   2   6      168.47      145.24      8.68 o 
  -7   2   6      179.03      243.73     18.45 o 
  -6   2   6      797.05      706.65      8.98 o 
  -5   2   6     4021.14     4544.02     60.83 o 
  -4   2   6     1214.88     1157.87      9.65 o 
  -3   2   6     2287.05     2435.92     44.14 o 
  -2   2   6     1652.48     1786.68     38.17 o 
  -1   2   6        9.73       14.09      9.86 o 
   0   2   6       53.91       44.89      7.52 o 
   1   2   6      147.40      155.62     17.24 o 
   2   2   6    12371.61    12000.86    104.41 o 
   3   2   6     4854.13     5005.06     75.60 o 
   4   2   6     6042.80     5827.55     88.73 o 
   5   2   6        9.33        8.49     18.58 o 
   6   2   6      200.00      139.82     17.55 o 
   7   2   6        6.26       26.72     17.29 o 
   8   2   6       12.24       23.41     23.41 o 
   9   2   6       66.31      149.62     23.48 o 
  10   2   6      121.05      112.27     35.77 o 
  11   2   6       51.38      200.55     26.90 o 
  12   2   6        0.09       22.44     22.44 o 
 -12   3   6        8.14        7.51      8.35 o 
 -11   3   6       22.25       31.74      9.76 o 
 -10   3   6        7.77       18.25      9.48 o 
  -9   3   6       16.69       14.37     13.58 o 
  -8   3   6       14.99        0.73      9.24 o 
  -7   3   6       34.29        1.43      9.98 o 
  -6   3   6      444.89      512.94     23.82 o 
  -5   3   6      702.24      647.85     10.47 o 
  -4   3   6      535.68      493.89     23.23 o 
  -3   3   6     8093.96     7775.95     13.77 o 
  -2   3   6     4726.01     4745.80     62.78 o 
  -1   3   6      974.33      856.58     28.30 o 
   0   3   6     3553.29     3810.33     97.75 o 
   1   3   6     8758.10     8545.45     85.46 o 
   2   3   6      152.91       86.44     20.05 o 
   3   3   6      185.65      154.93     23.37 o 
   4   3   6     7018.57     7183.04     97.21 o 
   5   3   6     1216.38      955.83     18.97 o 
   6   3   6      582.99      558.45     33.39 o 
   7   3   6      118.48        5.37     18.04 o 
   8   3   6      350.26      292.84     31.19 o 
   9   3   6        7.87       63.10     17.70 o 
  10   3   6       19.14       15.69     21.35 o 
  11   3   6        2.93       18.50     19.07 o 
  12   3   6       17.27      122.52     22.31 o 
 -11   4   6        4.44       34.68      9.15 o 
 -10   4   6       15.56        9.43      8.46 o 
  -9   4   6       28.25        5.64      8.42 o 
  -8   4   6        0.22        5.82      9.14 o 
  -7   4   6       36.73       50.50     10.26 o 
  -6   4   6      335.79      241.79      9.89 o 
  -5   4   6     1479.62     1732.54     40.21 o 
  -4   4   6     1139.36      974.58     10.26 o 
  -3   4   6     1847.06     2042.67     43.77 o 
  -2   4   6      552.27      662.78     26.89 o 
  -1   4   6     1604.58     1679.69     39.94 o 
   0   4   6     2765.79     2391.62   1473.74 o 
   1   4   6     6803.53     7631.48     89.79 o 
   2   4   6    25874.69    27619.79    173.86 o 
   3   4   6    13709.90    12997.75    126.97 o 
   4   4   6     1895.77     1873.93     54.30 o 
   5   4   6       98.56      156.34     25.03 o 
   6   4   6      318.23      353.90     30.68 o 
   7   4   6      147.29      149.81     23.76 o 
   8   4   6      108.35      103.83     22.45 o 
   9   4   6       32.43       71.69     19.91 o 
  10   4   6       52.89      126.49     25.20 o 
  11   4   6        9.53       60.72     20.51 o 
 -11   5   6       11.18        3.84      8.78 o 
 -10   5   6       30.35       25.44     13.69 o 
  -9   5   6        1.19        5.13     10.34 o 
  -8   5   6       29.09        1.59      9.62 o 
  -7   5   6      451.56      302.62     11.31 o 
  -6   5   6      961.91     1051.50     33.67 o 
  -5   5   6       66.00       36.66     13.17 o 
  -4   5   6     1516.93     1398.60     39.04 o 
  -3   5   6     1758.59     1717.03     43.76 o 
  -2   5   6     6757.86     6896.16     82.58 o 
  -1   5   6     8767.62     8917.84     94.67 o 
   0   5   6     6672.19     5998.77   3530.57 o 
   1   5   6     3965.96     4322.00     75.73 o 
   2   5   6      748.67      602.73     36.00 o 
   3   5   6      893.12     1171.17     45.77 o 
   4   5   6     1152.18     1184.18     49.24 o 
   5   5   6     3348.72     3282.32     74.76 o 
   6   5   6      271.89      331.95     30.50 o 
   7   5   6       65.13      112.70     24.17 o 
   8   5   6       23.27        6.99     23.33 o 
   9   5   6       32.66       20.50     20.50 o 
  10   5   6       14.99        6.79     20.37 o 
  11   5   6       39.10       63.48     24.24 o 
 -11   6   6        2.23        5.99      9.01 o 
 -10   6   6        3.05        3.62      9.57 o 
  -9   6   6        0.17       13.15     10.84 o 
  -8   6   6       48.53        9.04     11.43 o 
  -7   6   6        7.35        6.88      8.83 o 
  -6   6   6        2.09        6.32     13.05 o 
  -5   6   6      264.50      181.54     17.76 o 
  -4   6   6     1145.75     1548.73     44.06 o 
  -3   6   6      117.24      118.78     20.18 o 
  -2   6   6      610.01      696.02     32.24 o 
  -1   6   6      209.11      203.33     23.00 o 
   0   6   6      106.93      139.60     15.83 o 
   1   6   6      935.70     1231.95     47.11 o 
   2   6   6    11662.56    12501.17    138.80 o 
   3   6   6     9384.49     9593.64    127.35 o 
   4   6   6     1099.64     1134.59     50.87 o 
   5   6   6      268.72      216.88     34.50 o 
   6   6   6      137.94        8.89     23.44 o 
   7   6   6      339.19      346.78     34.44 o 
   8   6   6       98.69      136.90     25.61 o 
   9   6   6        1.19        2.75     20.14 o 
  10   6   6        8.85       25.25     19.54 o 
  11   6   6       22.71       43.90     21.49 o 
 -10   7   6       10.91       13.93      8.24 o 
  -9   7   6       40.00      127.59     15.86 o 
  -8   7   6        4.64       13.39     12.78 o 
  -7   7   6       82.13       99.11     18.40 o 
  -6   7   6      152.94      134.71     19.15 o 
  -5   7   6        1.27        9.49     17.76 o 
  -4   7   6      572.07      652.89     34.50 o 
  -3   7   6     1895.08     1758.77     19.95 o 
  -2   7   6     4139.62     4203.38     79.80 o 
  -1   7   6      761.61      673.91     39.52 o 
   0   7   6     2396.83     2709.81     53.83 o 
   1   7   6     2988.39     3088.16     80.88 o 
   2   7   6     1209.20     1154.79     55.99 o 
   3   7   6       26.73       54.78     29.52 o 
   4   7   6      210.69      231.56     35.11 o 
   5   7   6      259.54      254.31     34.10 o 
   6   7   6       89.29      137.77     27.56 o 
   7   7   6       27.24       40.29     25.02 o 
   8   7   6       16.51       40.11     25.51 o 
   9   7   6       92.60      101.57     24.52 o 
  10   7   6        2.30       13.26     19.38 o 
  -9   8   6       16.79       44.38     16.02 o 
  -8   8   6       11.19        9.73     12.81 o 
  -7   8   6      103.26       92.03     18.19 o 
  -6   8   6      408.29      197.92     35.22 o 
  -5   8   6      788.53      901.08     40.40 o 
  -4   8   6       38.96      116.81     20.12 o 
  -3   8   6      104.10       92.98     24.57 o 
  -2   8   6      462.18      471.17     38.57 o 
  -1   8   6      344.52      303.36     35.70 o 
   0   8   6     1394.43     1377.79     52.22 o 
   1   8   6      210.03      235.04     34.27 o 
   2   8   6      311.49      188.65     39.55 o 
   3   8   6      765.89      559.24     43.15 o 
   4   8   6     1635.91     1635.95     68.08 o 
   5   8   6       17.33       20.32     30.49 o 
   6   8   6       60.21       94.51     30.93 o 
   7   8   6       11.56       21.46     26.55 o 
   8   8   6        0.81       17.14     22.20 o 
   9   8   6       65.64       59.22     24.44 o 
  -8   9   6       38.01      135.57     18.61 o 
  -7   9   6       41.86       20.93     15.95 o 
  -6   9   6       13.07       10.14     19.99 o 
  -5   9   6       28.94        2.76     21.57 o 
  -4   9   6      869.25     1101.79     49.34 o 
  -3   9   6     1857.66     2232.03     68.75 o 
  -2   9   6      779.60      771.21     49.28 o 
  -1   9   6       49.73       71.78     28.60 o 
   0   9   6       32.96       54.68     27.14 o 
   1   9   6      435.89      433.89     45.42 o 
   2   9   6      146.32      103.40     38.05 o 
   3   9   6      627.07      358.61     44.64 o 
   4   9   6      832.94      917.77     56.38 o 
   5   9   6      351.86      377.20     45.75 o 
   6   9   6      222.70      269.39     42.19 o 
   7   9   6      391.07      572.53     44.72 o 
   8   9   6      194.44      302.91     32.96 o 
  -7  10   6      161.84      291.16     28.82 o 
  -6  10   6      217.76      418.43     32.91 o 
  -5  10   6      656.84      757.53     43.23 o 
  -4  10   6      507.45      476.41     40.17 o 
  -3  10   6      701.81      942.96     53.64 o 
  -2  10   6        1.08       55.23     23.88 o 
  -1  10   6       89.76      129.53     37.84 o 
   0  10   6      639.88      702.10     61.83 o 
   1  10   6       83.03      102.46     40.55 o 
   2  10   6      261.73      190.19     50.56 o 
   3  10   6      157.56      156.92     43.87 o 
   4  10   6      317.05      329.41     49.35 o 
   5  10   6      106.89       51.62     21.09 o 
   6  10   6        7.74       29.63     29.63 o 
   7  10   6        0.04       20.65     27.72 o 
  -6  11   6      161.20      188.61     31.48 o 
  -5  11   6        0.07        5.27     25.99 o 
  -4  11   6      101.41      118.73     29.39 o 
  -3  11   6       44.72       27.54     22.60 o 
  -2  11   6      340.00      379.91     46.13 o 
  -1  11   6     1090.54     1000.47     68.09 o 
   0  11   6      533.10      444.63     40.63 o 
   1  11   6       36.22       50.05     37.76 o 
   2  11   6      175.09      243.19     55.09 o 
   3  11   6        0.53       48.13     48.13 o 
   4  11   6      662.11      631.45     55.39 o 
   5  11   6      609.70      328.48     36.26 o 
   6  11   6      145.73      173.88     34.90 o 
  -4  12   6     1052.72     1042.63     58.61 o 
  -3  12   6      781.01      731.85     56.56 o 
  -2  12   6       97.13       71.59     38.92 o 
  -1  12   6       58.63       24.85     43.96 o 
   0  12   6       14.36        1.35     33.63 o 
   1  12   6      252.28      311.59     54.11 o 
   2  12   6      572.45      365.80     59.85 o 
   3  12   6      197.69      241.69     51.23 o 
   4  12   6       16.47        8.16     46.36 o 
 -12   1   7        2.04        1.83      8.08 o 
 -11   1   7        0.19        3.40      8.71 o 
 -10   1   7        9.43        8.83     11.62 o 
  -9   1   7        0.18       15.33     10.65 o 
  -8   1   7        1.55        9.43     10.70 o 
  -7   1   7       61.15       20.62     11.69 o 
  -6   1   7       22.19       40.51     11.92 o 
  -5   1   7      741.48      848.50     29.37 o 
  -4   1   7      262.03      163.85     17.68 o 
  -3   1   7      297.22      380.29     20.76 o 
  -2   1   7      121.14      207.08     16.73 o 
  -1   1   7     1916.71     1800.61     10.07 o 
   0   1   7       45.69       19.72      6.76 o 
   1   1   7     2478.88     2076.30     40.58 o 
   2   1   7      521.26      389.70     24.79 o 
   3   1   7     1072.85      682.56     36.44 o 
   4   1   7     1237.58     1025.03     41.17 o 
   5   1   7      102.96       17.86     17.86 o 
   6   1   7        3.44       20.55     16.44 o 
   7   1   7       32.21       15.95     19.04 o 
   8   1   7        0.03       43.72     23.41 o 
   9   1   7        7.53       26.16     26.16 o 
  10   1   7        4.06        0.00     25.12 o 
  11   1   7        1.52        8.13     24.55 o 
  12   1   7        1.20        6.41     24.18 o 
 -12   2   7        0.19        1.76      7.48 o 
 -11   2   7        0.36        1.97      8.28 o 
 -10   2   7       14.71        1.42      9.51 o 
  -9   2   7       11.16       18.04      8.66 o 
  -8   2   7       39.59       18.60     10.74 o 
  -7   2   7      173.30      139.29     13.25 o 
  -6   2   7       21.47        6.77      8.02 o 
  -5   2   7      241.39      221.81     10.18 o 
  -4   2   7      674.74      832.51     28.76 o 
  -3   2   7     1942.64     2296.67     44.94 o 
  -2   2   7     2289.43     1953.19     12.09 o 
  -1   2   7      339.92      453.46     22.32 o 
   0   2   7      284.40      367.78     14.37 o 
   1   2   7      178.00      131.41     14.96 o 
   2   2   7      410.64      359.19     25.93 o 
   3   2   7     9952.77    10419.05    114.44 o 
   4   2   7     4209.54     4160.25     80.67 o 
   5   2   7     1154.77     1077.55     44.34 o 
   6   2   7       39.81       31.61     19.56 o 
   7   2   7       65.96       48.28     21.06 o 
   8   2   7        2.16       20.52     20.93 o 
   9   2   7        4.42       10.53     21.81 o 
  10   2   7        4.59        7.64     20.84 o 
  11   2   7        5.42       15.25     23.18 o 
  12   2   7       11.64       50.63     24.36 o 
 -11   3   7        3.14       34.75      9.03 o 
 -10   3   7        4.64       12.66      8.07 o 
  -9   3   7       10.73        7.03      9.20 o 
  -8   3   7        4.03        0.70      9.45 o 
  -7   3   7       86.89        3.00      9.00 o 
  -6   3   7      346.39      555.44     23.78 o 
  -5   3   7      650.36      387.07     11.02 o 
  -4   3   7      914.75     1016.71     33.78 o 
  -3   3   7     1026.69      666.97     12.70 o 
  -2   3   7      228.40      211.26     20.44 o 
  -1   3   7       33.96       74.38     12.36 o 
   0   3   7     1114.46     1170.29     25.04 o 
   1   3   7     1193.78     1213.36     37.58 o 
   2   3   7        1.22        6.32     18.13 o 
   3   3   7      116.60      100.95     25.53 o 
   4   3   7      727.74      779.41     40.65 o 
   5   3   7      988.65     1156.68     46.62 o 
   6   3   7      121.92      102.47     24.46 o 
   7   3   7        0.39        2.88     21.05 o 
   8   3   7        6.65       13.02     21.63 o 
   9   3   7       25.87       20.43     22.06 o 
  10   3   7        4.18       29.18     21.24 o 
  11   3   7        8.99       14.35     19.80 o 
 -11   4   7        0.27        4.30      8.73 o 
 -10   4   7        4.05       11.27      8.43 o 
  -9   4   7        0.18        7.77      9.10 o 
  -8   4   7        5.35        1.46      8.17 o 
  -7   4   7        3.65        5.27     10.67 o 
  -6   4   7      157.84      143.87     10.20 o 
  -5   4   7      310.53      260.68     20.01 o 
  -4   4   7        3.35       14.39     13.89 o 
  -3   4   7        3.19       12.21     14.11 o 
  -2   4   7      939.21      983.96     33.92 o 
  -1   4   7      279.98      247.31     20.16 o 
   0   4   7      376.32      462.77     19.07 o 
   1   4   7      167.82      286.26     24.95 o 
   2   4   7     8393.09     8923.09    108.93 o 
   3   4   7     2141.14     2044.89     59.37 o 
   4   4   7        1.48       19.10     22.69 o 
   5   4   7      410.40      374.77     32.46 o 
   6   4   7      457.91      622.43     38.27 o 
   7   4   7       23.25       11.59     22.32 o 
   8   4   7       77.65       37.73     26.95 o 
   9   4   7       19.66       34.70     19.07 o 
  10   4   7        3.24       31.17     20.54 o 
  11   4   7       19.26        8.23     22.30 o 
 -11   5   7        0.17        9.17      7.29 o 
 -10   5   7        5.17        7.37      9.30 o 
  -9   5   7       33.33        1.47      9.71 o 
  -8   5   7       27.38        6.87      9.07 o 
  -7   5   7       60.64       11.31     11.31 o 
  -6   5   7      226.34      221.17     20.99 o 
  -5   5   7        0.25       77.05     13.53 o 
  -4   5   7      588.19      827.00     32.86 o 
  -3   5   7     1204.26     1106.66     37.70 o 
  -2   5   7      148.56      115.26     18.38 o 
  -1   5   7      468.21      356.35     27.32 o 
   0   5   7        7.84        7.98     32.02 o 
   1   5   7       81.37       96.92     20.93 o 
   2   5   7      152.85      158.47     28.71 o 
   3   5   7     1374.94     1518.67     56.75 o 
   4   5   7      395.05      560.70     39.85 o 
   5   5   7      302.82      315.85     35.58 o 
   6   5   7       15.59       10.66     22.48 o 
   7   5   7       18.52        7.50     23.32 o 
   8   5   7      178.02      153.73     26.89 o 
   9   5   7        8.38       31.76     21.94 o 
  10   5   7        1.81       26.47     18.17 o 
  11   5   7        2.64       13.28     16.48 o 
 -10   6   7        0.16        6.89      9.87 o 
  -9   6   7       12.16        0.00     10.25 o 
  -8   6   7       13.37        1.62     10.91 o 
  -7   6   7        5.52       18.80     10.17 o 
  -6   6   7      714.55      764.16     31.73 o 
  -5   6   7     1045.25     1257.70     39.70 o 
  -4   6   7      291.49      306.05     24.32 o 
  -3   6   7      182.58      125.14     21.24 o 
  -2   6   7      419.23      583.08     31.52 o 
  -1   6   7        0.16        8.59     19.09 o 
   0   6   7       10.71       15.92     15.92 o 
   1   6   7        9.44       13.49     25.55 o 
   2   6   7      224.60      150.56     32.83 o 
   3   6   7        6.14       16.24     33.63 o 
   4   6   7        1.52       13.14     25.74 o 
   5   6   7       41.16       44.10     25.45 o 
   6   6   7       14.00       41.91     24.83 o 
   7   6   7      107.53       72.32     30.88 o 
   8   6   7      117.38      185.33     31.36 o 
   9   6   7        8.66       29.10     23.00 o 
  10   6   7       40.56       68.99     22.50 o 
 -10   7   7        0.95       10.40     10.40 o 
  -9   7   7        2.73       56.39     11.47 o 
  -8   7   7       21.55       65.48     14.90 o 
  -7   7   7       46.71       92.58     16.87 o 
  -6   7   7      236.75      304.19     24.59 o 
  -5   7   7      452.69      293.00     15.73 o 
  -4   7   7      156.98      137.14     15.30 o 
  -3   7   7     3773.58     3998.06     77.12 o 
  -2   7   7     5805.11     5969.81     92.71 o 
  -1   7   7      321.52      316.99     33.86 o 
   0   7   7       99.04      102.80     20.10 o 
   1   7   7     1581.50     1802.39     66.35 o 
   2   7   7      293.97      240.18     32.24 o 
   3   7   7      270.19      210.40     34.92 o 
   4   7   7       28.89       77.55     29.91 o 
   5   7   7      184.29      256.96     36.60 o 
   6   7   7       77.05       84.93     29.14 o 
   7   7   7        2.92       14.95     28.71 o 
   8   7   7        4.82       22.08     24.52 o 
   9   7   7       40.49       13.33     23.94 o 
  10   7   7       36.36       86.34     21.43 o 
  -9   8   7        4.09        5.03     11.09 o 
  -8   8   7        0.46       13.89     12.93 o 
  -7   8   7        1.85       16.11     16.78 o 
  -6   8   7      140.21      214.38     24.12 o 
  -5   8   7      624.48      808.88     38.96 o 
  -4   8   7      702.57      711.23     37.61 o 
  -3   8   7      213.87      161.64     29.20 o 
  -2   8   7     3311.07     3920.92     86.98 o 
  -1   8   7     2572.05     2508.83     76.75 o 
   0   8   7      264.40      359.91     28.03 o 
   1   8   7      256.93      163.79     25.40 o 
   2   8   7       57.84      117.91     29.86 o 
   3   8   7      233.85      173.58     45.50 o 
   4   8   7        3.00       22.72     31.14 o 
   5   8   7       87.42       67.52     22.59 o 
   6   8   7      299.01      303.46     37.12 o 
   7   8   7        0.47       21.20     26.30 o 
   8   8   7       12.98       18.06     27.69 o 
   9   8   7       37.61       61.93     23.03 o 
  -8   9   7       29.64        5.04     14.07 o 
  -7   9   7        1.34        1.12     16.24 o 
  -6   9   7       20.98       10.85     21.19 o 
  -5   9   7       67.37       61.27     25.62 o 
  -4   9   7       12.13        2.87     24.18 o 
  -3   9   7      419.43      387.31     37.86 o 
  -2   9   7     1282.02     1232.15     59.07 o 
  -1   9   7       97.06       85.74     32.41 o 
   0   9   7      385.47      405.60     36.11 o 
   1   9   7      830.86      965.43     62.08 o 
   2   9   7     1090.56     1043.76     70.00 o 
   3   9   7      423.91      295.37     33.79 o 
   4   9   7      108.62       71.50     43.51 o 
   5   9   7      557.74      518.97     53.14 o 
   6   9   7      154.56      112.39     31.28 o 
   7   9   7       35.83       43.36     28.13 o 
   8   9   7       55.34       85.92     31.53 o 
  -7  10   7       24.09       21.72     18.89 o 
  -6  10   7        0.33        6.70     21.16 o 
  -5  10   7      196.57      246.42     30.67 o 
  -4  10   7      509.22      583.31     42.57 o 
  -3  10   7      312.82      303.69     38.26 o 
  -2  10   7       39.12        0.00     31.39 o 
  -1  10   7      525.45      493.47     53.04 o 
   0  10   7      854.62      929.64     45.26 o 
   1  10   7       16.29       65.21     36.68 o 
   2  10   7     1477.46     1539.01     82.00 o 
   3  10   7      659.65      575.43     62.55 o 
   4  10   7       87.30      116.93     43.28 o 
   5  10   7        9.24       19.14     33.73 o 
   6  10   7       47.23       68.06     34.47 o 
   7  10   7        1.09       23.95     28.45 o 
  -6  11   7      158.69      151.00     28.48 o 
  -5  11   7      121.63        1.59     25.01 o 
  -4  11   7       27.71       42.66     28.38 o 
  -3  11   7       21.79       45.78     20.85 o 
  -2  11   7        1.38       35.57     35.57 o 
  -1  11   7       49.32       91.44     41.60 o 
   0  11   7      308.59      244.31     36.76 o 
   1  11   7      999.00      825.46     48.24 o 
   2  11   7     1517.43     1171.40     84.80 o 
   3  11   7      318.89      335.30     56.72 o 
   4  11   7       97.73      115.10     46.59 o 
   5  11   7      242.56      198.62     41.78 o 
   6  11   7       94.21       62.55     35.71 o 
  -4  12   7       23.26       22.13     28.72 o 
  -3  12   7       38.08      101.95     36.67 o 
  -2  12   7      337.79      330.04     49.39 o 
  -1  12   7      251.72      234.23     47.81 o 
   0  12   7        4.60       47.07     31.46 o 
   1  12   7       33.03       46.08     55.00 o 
   2  12   7      363.48      126.62     52.96 o 
   3  12   7      859.57      528.32     73.21 o 
   4  12   7      755.24      640.64     66.47 o 
 -12   0   8        0.98        7.37      7.86 o 
 -11   0   8        6.35        3.03      9.78 o 
 -10   0   8       36.81       12.74     20.17 o 
  -9   0   8      232.41      198.71     31.05 o 
  -8   0   8      173.87       47.55     28.56 o 
  -7   0   8     1100.91     1459.58     40.24 o 
  -6   0   8      265.72      184.96     14.57 o 
  -5   0   8      830.65      970.30     33.14 o 
  -4   0   8     9813.87     8920.37     18.08 o 
  -3   0   8     7300.93     7604.53     83.80 o 
  -2   0   8      560.17      541.97     23.70 o 
  -1   0   8     1301.22     1324.61     35.99 o 
   0   0   8     4374.98     3713.27   1571.05 o 
   1   0   8      130.68      141.41     13.99 o 
   2   0   8      402.22      488.68     34.81 o 
   3   0   8     5223.26     4776.81     26.45 o 
   4   0   8     8348.84     7669.01    102.95 o 
   5   0   8     3836.28     4061.28     82.29 o 
   6   0   8        7.86       57.76     22.52 o 
   7   0   8      750.55      809.73     46.78 o 
   8   0   8      168.19       24.02     24.02 o 
   9   0   8      238.35      241.83     24.77 o 
  10   0   8       18.14       19.61     24.61 o 
  11   0   8       27.08       57.37     30.23 o 
  12   0   8       22.14      114.11     27.10 o 
 -11   1   8        1.62       13.12      9.58 o 
 -10   1   8        6.35        8.90     10.57 o 
  -9   1   8       15.80        3.12     10.72 o 
  -8   1   8       40.95       24.02     12.23 o 
  -7   1   8      603.74      577.35     35.16 o 
  -6   1   8      578.66      672.21     33.65 o 
  -5   1   8     1548.20     1389.43     12.48 o 
  -4   1   8      213.42      146.73     10.15 o 
  -3   1   8        8.67        9.72      9.51 o 
  -2   1   8     1515.46     1330.66     35.76 o 
  -1   1   8     1850.69     1798.52     13.95 o 
   0   1   8     3070.15     2764.52    535.77 o 
   1   1   8     8565.72     7355.01     75.87 o 
   2   1   8     5789.31     4535.58     20.02 o 
   3   1   8    11787.81    11042.83    127.45 o 
   4   1   8     4106.33     3963.19     80.35 o 
   5   1   8       45.31       96.01     24.64 o 
   6   1   8       43.07        0.00     17.75 o 
   7   1   8       71.70        9.10     23.24 o 
   8   1   8        7.81        3.09     24.72 o 
   9   1   8      170.55       34.11     21.92 o 
  10   1   8       41.84      195.22     32.60 o 
  11   1   8        2.21       11.64     23.95 o 
 -11   2   8       15.45        7.43     13.40 o 
 -10   2   8       49.26        2.07      8.44 o 
  -9   2   8        2.07       27.05     10.60 o 
  -8   2   8      162.93      168.48     21.77 o 
  -7   2   8       53.83       15.40      8.53 o 
  -6   2   8       30.65       17.92     11.04 o 
  -5   2   8      302.41      444.05     22.47 o 
  -4   2   8     1046.00      894.73     14.93 o 
  -3   2   8      708.92      795.60     29.21 o 
  -2   2   8      296.79      167.44     12.42 o 
  -1   2   8    12031.42    13595.98    109.14 o 
   0   2   8     5230.93     4864.54     46.22 o 
   1   2   8     2830.88     2385.97     48.08 o 
   2   2   8      134.44       86.93     25.27 o 
   3   2   8    18875.59    20164.07    168.26 o 
   4   2   8     3038.57     2764.56     70.83 o 
   5   2   8      787.76      737.61     39.85 o 
   6   2   8      129.60      193.36     27.48 o 
   7   2   8      436.84      264.36     25.06 o 
   8   2   8      207.78      192.39     23.96 o 
   9   2   8       15.48       18.82     22.85 o 
  10   2   8       88.55       18.84     21.78 o 
  11   2   8        3.43       37.14     21.80 o 
 -11   3   8        0.10       20.96      8.09 o 
 -10   3   8        0.47        5.32      8.41 o 
  -9   3   8        4.70        2.79      9.55 o 
  -8   3   8        2.04       11.76     11.76 o 
  -7   3   8       33.56        9.37      9.37 o 
  -6   3   8      619.69      658.13     27.32 o 
  -5   3   8     1330.88     1135.37     53.01 o 
  -4   3   8      927.37     1013.34     32.35 o 
  -3   3   8       53.08       12.20     11.05 o 
  -2   3   8        1.89        9.87     13.09 o 
  -1   3   8       68.15       27.69     14.18 o 
   0   3   8      119.54      119.07     77.77 o 
   1   3   8    12845.76    13518.55    117.14 o 
   2   3   8     6162.40     5485.53     84.74 o 
   3   3   8     3786.63     3573.08     77.38 o 
   4   3   8      350.46      381.14     35.10 o 
   5   3   8      286.59      258.42     30.24 o 
   6   3   8       21.70        4.59     21.92 o 
   7   3   8      265.12      386.83     32.06 o 
   8   3   8      354.48      512.21     36.09 o 
   9   3   8      193.17      223.37     32.96 o 
  10   3   8      178.80      336.59     34.28 o 
  11   3   8       30.81       99.71     24.18 o 
 -11   4   8       10.31        8.38      8.38 o 
 -10   4   8        5.07        4.59      7.73 o 
  -9   4   8        1.07        7.78     10.62 o 
  -8   4   8       28.40        5.96      9.84 o 
  -7   4   8        2.47        9.33      9.55 o 
  -6   4   8        3.95       12.06     12.06 o 
  -5   4   8      196.93      352.04     21.65 o 
  -4   4   8      370.89      464.47     26.00 o 
  -3   4   8      641.98      642.17     27.50 o 
  -2   4   8       11.68       21.92     13.99 o 
  -1   4   8     2824.57     2891.96     57.30 o 
   0   4   8     7230.64     7224.11     64.60 o 
   1   4   8     3965.38     4527.60     78.08 o 
   2   4   8      428.63      308.18     24.52 o 
   3   4   8     1744.96     1766.67     57.51 o 
   4   4   8     1635.69     1365.88     53.07 o 
   5   4   8      689.45      817.30     43.51 o 
   6   4   8      770.15      574.39     23.61 o 
   7   4   8      860.40     1087.72     52.21 o 
   8   4   8      388.28      551.22     40.07 o 
   9   4   8       91.15       81.95     26.61 o 
  10   4   8       66.74       11.80     22.67 o 
  11   4   8        7.06       20.35     20.35 o 
 -11   5   8        0.17        7.68      7.68 o 
 -10   5   8       13.75        4.62      8.71 o 
  -9   5   8       18.86        4.33      8.97 o 
  -8   5   8        0.45        7.59     11.48 o 
  -7   5   8      640.73      397.86     36.75 o 
  -6   5   8     1266.91     1751.03     43.15 o 
  -5   5   8      718.26      976.04     34.75 o 
  -4   5   8      879.90      832.98     32.15 o 
  -3   5   8     1178.73     1355.65     41.33 o 
  -2   5   8     2795.16     2821.72     59.41 o 
  -1   5   8      855.92      813.13     36.20 o 
   0   5   8      373.01      449.10     29.80 o 
   1   5   8       22.81       10.87     22.02 o 
   2   5   8     2901.69     3315.72     76.88 o 
   3   5   8     3533.37     3298.50     80.50 o 
   4   5   8      294.13      318.47     35.67 o 
   5   5   8       50.56       89.82     27.72 o 
   6   5   8        6.57       67.98     25.01 o 
   7   5   8       50.41       26.06     19.77 o 
   8   5   8      248.47      327.40     34.91 o 
   9   5   8      244.02      468.91     39.89 o 
  10   5   8        8.91       30.39     21.99 o 
  11   5   8        5.11       19.64     19.64 o 
 -10   6   8        1.82       14.79      7.88 o 
  -9   6   8       20.23       11.34     11.34 o 
  -8   6   8        5.09        6.39     10.51 o 
  -7   6   8       22.62       17.99     14.36 o 
  -6   6   8      152.77      252.36     22.69 o 
  -5   6   8        1.06        2.02     14.55 o 
  -4   6   8     1479.23     1097.78     16.51 o 
  -3   6   8     1368.07     1589.74     48.33 o 
  -2   6   8      286.54      188.41     17.11 o 
  -1   6   8     2050.99     2298.32     59.92 o 
   0   6   8     6245.34     5208.10   3200.24 o 
   1   6   8     1216.57     1221.75     53.93 o 
   2   6   8     1069.65     1191.99     55.08 o 
   3   6   8     3261.31     3501.64     89.57 o 
   4   6   8      783.38      829.99     50.74 o 
   5   6   8      770.11      875.56     50.80 o 
   6   6   8      956.93     1086.65     55.20 o 
   7   6   8      567.63      704.65     47.09 o 
   8   6   8      335.13      346.13     34.72 o 
   9   6   8       82.82      126.09     28.07 o 
  10   6   8        0.70       17.20     20.20 o 
  -9   7   8        9.51       10.90     10.90 o 
  -8   7   8       26.62        4.25     11.93 o 
  -7   7   8      289.59      447.97     26.11 o 
  -6   7   8      670.87      912.15     36.11 o 
  -5   7   8      645.14      493.52     26.71 o 
  -4   7   8      324.50      353.93     26.45 o 
  -3   7   8       23.13       23.83     21.35 o 
  -2   7   8       50.78       45.53     24.40 o 
  -1   7   8       13.49       48.86     22.57 o 
   0   7   8      129.66       47.07     45.95 o 
   1   7   8     1943.22     2151.63     72.93 o 
   2   7   8     1807.45     1371.61     29.12 o 
   3   7   8      931.56      867.24     54.18 o 
   4   7   8       47.75       82.67     31.90 o 
   5   7   8      137.17      121.64     37.10 o 
   6   7   8       27.91        5.68     30.08 o 
   7   7   8      145.17      123.62     32.89 o 
   8   7   8       40.07       42.15     28.28 o 
   9   7   8       81.62      112.36     24.41 o 
  -9   8   8        1.95       24.12     10.83 o 
  -8   8   8       79.54        2.68     13.41 o 
  -7   8   8       76.56      196.59     21.15 o 
  -6   8   8        7.95       17.61     17.61 o 
  -5   8   8      433.17      487.73     32.95 o 
  -4   8   8      278.07      239.20     19.97 o 
  -3   8   8     1021.92     1160.36     47.60 o 
  -2   8   8      386.06      441.27     40.88 o 
  -1   8   8      979.69     1021.89     56.24 o 
   0   8   8      111.34       86.05     26.70 o 
   1   8   8      103.67       40.78     16.81 o 
   2   8   8        0.16       15.68     34.24 o 
   3   8   8      640.55      525.74     53.20 o 
   4   8   8      961.52     1014.06     61.58 o 
   5   8   8       95.82      140.16     35.37 o 
   6   8   8       17.16       28.48     35.08 o 
   7   8   8      235.24      273.43     38.04 o 
   8   8   8      299.54      393.45     41.21 o 
   9   8   8       16.60       53.90     22.84 o 
  -8   9   8        7.05       15.00     15.00 o 
  -7   9   8       44.53        3.17     15.14 o 
  -6   9   8      384.27      567.68     32.39 o 
  -5   9   8     1000.22     1283.95     48.04 o 
  -4   9   8      262.79      276.53     32.19 o 
  -3   9   8      606.22      645.94     42.76 o 
  -2   9   8      593.95      517.05     46.43 o 
  -1   9   8     1453.92     1573.59     69.19 o 
   0   9   8      475.19      482.21     37.10 o 
   1   9   8     1371.32     1306.66     72.51 o 
   2   9   8      385.40      434.12     51.12 o 
   3   9   8       27.23       48.53     35.61 o 
   4   9   8        3.80       22.36     37.66 o 
   5   9   8      434.10      523.34     49.62 o 
   6   9   8      215.28      309.40     40.54 o 
   7   9   8       67.22        6.00     32.81 o 
   8   9   8       10.69       16.33     29.28 o 
  -7  10   8      103.94      112.01     23.99 o 
  -6  10   8       59.27      106.07     22.74 o 
  -5  10   8        0.34       21.21     21.21 o 
  -4  10   8       94.08       29.59     24.12 o 
  -3  10   8      748.22      690.60     46.37 o 
  -2  10   8       75.11      106.33     35.28 o 
  -1  10   8     1030.50      981.51     63.88 o 
   0  10   8     1955.63     1743.80     58.88 o 
   1  10   8      706.79      821.68     65.02 o 
   2  10   8       65.77      101.14     40.26 o 
   3  10   8      219.89      229.80     54.40 o 
   4  10   8      122.88       97.48     45.98 o 
   5  10   8       45.88       63.74     38.92 o 
   6  10   8       58.99       49.15     31.17 o 
   7  10   8       49.65       39.98     32.64 o 
  -5  11   8        3.37       12.79     21.88 o 
  -4  11   8       26.66        7.24     26.50 o 
  -3  11   8       21.46       14.29     24.85 o 
  -2  11   8        3.94       18.65     32.04 o 
  -1  11   8      530.15      484.28     56.93 o 
   0  11   8      642.01      670.01     46.12 o 
   1  11   8      772.81      768.56     74.68 o 
   2  11   8     1898.91     1822.72     76.97 o 
   3  11   8     2457.45     2453.66    108.71 o 
   4  11   8      267.17      245.24     56.60 o 
   5  11   8        2.11       37.71     27.41 o 
  -3  12   8      123.22      102.15     35.06 o 
  -2  12   8       27.34       14.92     39.64 o 
  -1  12   8      192.17       36.08     42.88 o 
   0  12   8      723.64      531.67     45.42 o 
   1  12   8      483.78      348.32     67.10 o 
   2  12   8       33.65       38.43     53.03 o 
   3  12   8        1.35        6.30     53.85 o 
 -11   1   9        0.00        6.98      9.17 o 
 -10   1   9        1.23        1.56     10.75 o 
  -9   1   9        1.52        9.59     10.16 o 
  -8   1   9       17.39        1.65     12.01 o 
  -7   1   9       28.22       16.16     17.62 o 
  -6   1   9       73.02       74.78     17.15 o 
  -5   1   9       49.46       53.17     15.73 o 
  -4   1   9      246.53      266.94     19.49 o 
  -3   1   9        0.14        7.86     11.40 o 
  -2   1   9       16.76       13.05     13.05 o 
  -1   1   9     2436.50     2095.74     17.02 o 
   0   1   9     1511.25     1531.49    304.84 o 
   1   1   9      208.76      175.78     20.78 o 
   2   1   9       65.96       74.74     21.44 o 
   3   1   9     2984.42     2869.63     73.03 o 
   4   1   9     1164.71     1151.52     49.75 o 
   5   1   9      253.12      246.62     30.53 o 
   6   1   9       13.96        0.00     15.22 o 
   7   1   9       57.76       19.38     22.30 o 
   8   1   9        0.05       18.13     23.89 o 
   9   1   9       12.46       10.09     21.39 o 
  10   1   9       34.25       21.92     29.06 o 
  11   1   9       16.69        6.68     24.27 o 
 -11   2   9        0.13        9.24      9.24 o 
 -10   2   9        0.46        9.26      9.26 o 
  -9   2   9        2.86        3.70     10.76 o 
  -8   2   9        6.16       16.96      8.94 o 
  -7   2   9       41.26        3.13     10.32 o 
  -6   2   9      248.94      215.85     11.59 o 
  -5   2   9      214.29      201.90     11.81 o 
  -4   2   9        4.19       22.98     12.76 o 
  -3   2   9      812.24      880.01     31.87 o 
  -2   2   9        2.60        3.73     12.32 o 
  -1   2   9     1125.96     1319.61     40.06 o 
   0   2   9       26.74       34.61     11.46 o 
   1   2   9      810.28      817.64     33.58 o 
   2   2   9     3848.89     3827.26     72.65 o 
   3   2   9     2421.14     2460.73     67.50 o 
   4   2   9      106.61       66.06     28.37 o 
   5   2   9       41.26       44.54     26.31 o 
   6   2   9       41.69       47.84     24.19 o 
   7   2   9       70.94      112.99     26.68 o 
   8   2   9       76.11        6.46     21.32 o 
   9   2   9        0.57        4.83     26.62 o 
  10   2   9       12.63        1.55     21.83 o 
  11   2   9        0.10       42.29     20.09 o 
 -11   3   9        0.27        6.83      8.98 o 
 -10   3   9        0.77        6.04      8.50 o 
  -9   3   9        4.75       13.64      9.84 o 
  -8   3   9       83.37      143.35     14.11 o 
  -7   3   9      209.41      145.35     11.73 o 
  -6   3   9      219.51      343.02     21.61 o 
  -5   3   9       12.08       21.92     14.33 o 
  -4   3   9      282.45      304.41     22.37 o 
  -3   3   9        1.27        4.62     11.15 o 
  -2   3   9      844.69      955.29     35.08 o 
  -1   3   9     1465.59     1357.24     16.69 o 
   0   3   9     3336.66     3275.99     43.77 o 
   1   3   9     1410.23     1228.47     43.70 o 
   2   3   9       58.31       31.98     24.12 o 
   3   3   9       22.63        7.31     23.74 o 
   4   3   9       57.49       12.95     27.44 o 
   5   3   9        1.93        8.48     26.89 o 
   6   3   9       37.21       11.96     25.51 o 
   7   3   9       26.81       27.27     27.27 o 
   8   3   9       76.26      119.83     28.80 o 
   9   3   9       79.45      122.11     28.57 o 
  10   3   9       17.96       20.34     25.06 o 
  11   3   9        3.45        5.91     20.97 o 
 -11   4   9        4.50        8.54      8.54 o 
 -10   4   9        0.76        5.25      9.04 o 
  -9   4   9        0.66       12.78      8.53 o 
  -8   4   9        2.74        0.74      9.80 o 
  -7   4   9        5.63        9.68      9.68 o 
  -6   4   9        2.13        9.23     12.35 o 
  -5   4   9       53.73      107.21     15.58 o 
  -4   4   9     1144.37     1449.80     40.86 o 
  -3   4   9      446.38      470.98     26.76 o 
  -2   4   9      201.67      173.45     21.44 o 
  -1   4   9     1604.36     1860.86     49.70 o 
   0   4   9     3105.77     2920.90     44.74 o 
   1   4   9     1196.63     1179.70     46.11 o 
   2   4   9       64.05       66.19     26.42 o 
   3   4   9      200.42      222.13     29.62 o 
   4   4   9      240.17      243.39     36.57 o 
   5   4   9       24.00       59.10     27.56 o 
   6   4   9      249.83      220.24     27.02 o 
   7   4   9      172.36      102.81     36.67 o 
   8   4   9        2.06       46.64     27.61 o 
   9   4   9      118.07       52.86     28.40 o 
  10   4   9        0.78       18.36     23.15 o 
  11   4   9        1.22       21.39     21.39 o 
 -10   5   9        0.33        0.63      9.09 o 
  -9   5   9        4.48        5.71      9.38 o 
  -8   5   9       36.61       84.87     14.06 o 
  -7   5   9       20.15       34.63     15.31 o 
  -6   5   9       71.39       59.92     18.58 o 
  -5   5   9       37.72        9.42     12.70 o 
  -4   5   9      106.96        9.01     12.12 o 
  -3   5   9      250.25      399.25     26.52 o 
  -2   5   9       36.52       10.13     10.13 o 
  -1   5   9      154.37       21.72     17.83 o 
   0   5   9       91.74      100.14     33.69 o 
   1   5   9       27.62       44.52     25.08 o 
   2   5   9      493.82      506.37     39.18 o 
   3   5   9       14.64       19.30     32.46 o 
   4   5   9       20.56       27.09     28.87 o 
   5   5   9      257.66      258.62     32.92 o 
   6   5   9       17.10       30.49     30.49 o 
   7   5   9       34.32       10.64     24.90 o 
   8   5   9       14.01       10.12     28.76 o 
   9   5   9       25.57       38.58     26.75 o 
  10   5   9        9.08        3.07     19.74 o 
 -10   6   9        8.67       34.30      8.48 o 
  -9   6   9        0.07       10.95     10.95 o 
  -8   6   9       38.99        3.17     11.82 o 
  -7   6   9      162.80      184.46     22.47 o 
  -6   6   9      559.22      661.21     30.66 o 
  -5   6   9      169.31      197.04     21.05 o 
  -4   6   9      169.72       79.47     79.47 o 
  -3   6   9        0.40        8.15     17.04 o 
  -2   6   9     1098.18      840.47     21.17 o 
  -1   6   9     1102.16     1112.57     47.40 o 
   0   6   9      443.20      416.15     27.76 o 
   1   6   9       18.88        3.55     28.65 o 
   2   6   9       22.31        5.62     31.84 o 
   3   6   9      891.00      941.89     56.93 o 
   4   6   9     1169.62      999.85     55.71 o 
   5   6   9       44.97       23.57     34.67 o 
   6   6   9       84.57      149.66     32.29 o 
   7   6   9        4.37        1.77     30.09 o 
   8   6   9       23.76       52.30     31.34 o 
   9   6   9       72.50       86.14     28.60 o 
  10   6   9        6.24        1.52     20.85 o 
  -9   7   9        1.00        7.54      8.55 o 
  -8   7   9       25.64       30.08     11.93 o 
  -7   7   9       10.75        3.69     12.83 o 
  -6   7   9       68.89       99.90     18.70 o 
  -5   7   9      574.57      531.69     21.25 o 
  -4   7   9      257.60      380.54     25.90 o 
  -3   7   9       12.72        1.31     15.57 o 
  -2   7   9       81.65        7.11     17.89 o 
  -1   7   9      168.29       26.91     26.91 o 
   0   7   9      174.28      104.64    115.14 o 
   1   7   9     2319.64     2527.42     83.20 o 
   2   7   9     1755.06     1837.77     77.81 o 
   3   7   9      116.72       44.08     33.54 o 
   4   7   9      139.20      143.02     40.00 o 
   5   7   9      460.37      606.50     48.60 o 
   6   7   9      154.15      172.13     33.23 o 
   7   7   9       26.10        7.81     31.46 o 
   8   7   9        7.28       41.39     24.05 o 
   9   7   9       33.13       57.55     25.17 o 
  -8   8   9       43.29       20.13     11.93 o 
  -7   8   9       99.12      181.86     21.08 o 
  -6   8   9       73.54      133.47     19.69 o 
  -5   8   9       17.95        5.92     20.31 o 
  -4   8   9       47.88       60.51     23.90 o 
  -3   8   9       38.85       20.54     24.19 o 
  -2   8   9       19.23       21.38     24.28 o 
  -1   8   9      134.31       88.99     33.34 o 
   0   8   9      563.01      497.08    357.80 o 
   1   8   9      442.53      421.19     52.73 o 
   2   8   9      215.59      253.68     45.95 o 
   3   8   9      216.05      205.13     45.69 o 
   4   8   9      835.99      829.98     61.15 o 
   5   8   9       28.69       63.13     33.65 o 
   6   8   9       12.37        6.65     35.67 o 
   7   8   9       16.95       73.42     34.27 o 
   8   8   9      107.39      152.59     32.11 o 
  -7   9   9       12.80       12.38     14.77 o 
  -6   9   9       46.06       58.20     19.36 o 
  -5   9   9       17.18       54.91     17.17 o 
  -4   9   9        3.97        0.00     23.11 o 
  -3   9   9        8.15       25.37     25.37 o 
  -2   9   9      102.45        9.41     22.49 o 
  -1   9   9       14.93       35.90     36.43 o 
   0   9   9      105.03       54.63     61.35 o 
   1   9   9      364.50      249.05     54.81 o 
   2   9   9     1689.20     1749.69     89.01 o 
   3   9   9     1460.21     1170.68     74.15 o 
   4   9   9      678.31      772.27     61.71 o 
   5   9   9      188.24      192.87     46.42 o 
   6   9   9      190.11      174.31     42.42 o 
   7   9   9      156.35      270.33     39.39 o 
  -6  10   9       60.89      173.13     24.75 o 
  -5  10   9       24.49       34.39     22.46 o 
  -4  10   9        2.16       30.98     24.03 o 
  -3  10   9        3.53       25.59     25.59 o 
  -2  10   9       67.33       65.37     34.79 o 
  -1  10   9       19.60       35.86     32.65 o 
   0  10   9      721.81      781.39     48.48 o 
   1  10   9      312.04      346.77     55.02 o 
   2  10   9       77.58      145.32     49.20 o 
   3  10   9       51.43       83.43     43.00 o 
   4  10   9        8.86       11.42     45.05 o 
   5  10   9       10.82       24.33     44.87 o 
   6  10   9       95.85       39.76     24.94 o 
  -5  11   9       55.68       88.03     23.73 o 
  -4  11   9        2.58       25.44     25.44 o 
  -3  11   9       43.55       24.56     29.15 o 
  -2  11   9       25.65       44.23     28.64 o 
  -1  11   9      507.85      478.54     56.80 o 
   0  11   9      196.63      126.78     37.81 o 
   1  11   9       40.97       24.66     49.95 o 
   2  11   9      403.24      374.54     67.08 o 
   3  11   9      459.57      597.28     66.53 o 
   4  11   9      234.82      222.00     55.36 o 
   5  11   9      170.65      170.02     48.50 o 
  -2  12   9      190.21      206.27     42.16 o 
  -1  12   9      404.54      302.93     31.68 o 
   0  12   9      112.19       95.02     36.77 o 
   1  12   9      532.79      523.51     65.03 o 
   2  12   9      686.41      559.58     70.85 o 
 -11   0  10        0.26        9.41     11.27 o 
 -10   0  10        0.00       11.33     11.33 o 
  -9   0  10        0.14       26.21     12.53 o 
  -8   0  10       92.65       14.02     14.02 o 
  -7   0  10      190.93      136.66     12.56 o 
  -6   0  10     2567.81     2491.46     73.40 o 
  -5   0  10     3133.89     3267.70     15.47 o 
  -4   0  10      709.75     1028.73     34.23 o 
  -3   0  10     1715.55     1760.55     45.58 o 
  -2   0  10     3647.04     4066.98     66.32 o 
  -1   0  10      134.82      137.87     19.52 o 
   0   0  10     5526.64     6042.07    216.75 o 
   1   0  10     9469.76     7610.89     82.27 o 
   2   0  10       33.40       31.61     24.20 o 
   3   0  10      126.38       47.33     26.05 o 
   4   0  10        2.17       30.37     22.29 o 
   5   0  10      178.81      178.65     27.26 o 
   6   0  10      121.39       97.28     27.11 o 
   7   0  10      515.70      568.57     40.83 o 
   8   0  10      428.09      542.22     37.61 o 
   9   0  10      175.37      278.32     36.36 o 
  10   0  10      109.61       52.90     22.81 o 
  11   0  10        0.10        5.49     24.86 o 
 -11   1  10        1.02        9.20      9.20 o 
 -10   1  10        1.39        1.54     10.86 o 
  -9   1  10       40.43       50.81     17.50 o 
  -8   1  10      310.22      271.65     29.48 o 
  -7   1  10       63.75        0.86     10.79 o 
  -6   1  10      705.93      491.33     12.09 o 
  -5   1  10      160.26      163.02     15.16 o 
  -4   1  10      496.57      352.58     13.65 o 
  -3   1  10     2807.05     2366.31     49.71 o 
  -2   1  10     6341.28     5879.40     76.90 o 
  -1   1  10     6023.88     6725.51     90.04 o 
   0   1  10     3385.68     3092.84    481.35 o 
   1   1  10       21.66       17.66     17.87 o 
   2   1  10     4441.04     4627.76     34.18 o 
   3   1  10     3583.44     3203.29     82.23 o 
   4   1  10      757.71      748.12     44.66 o 
   5   1  10      239.50      248.42     30.21 o 
   6   1  10      820.31      749.79     23.59 o 
   7   1  10      460.62      536.57     41.59 o 
   8   1  10      122.77      138.64     30.89 o 
   9   1  10       55.09       50.36     29.29 o 
  10   1  10       10.72       17.28     24.83 o 
  11   1  10        0.31       23.51     23.84 o 
 -11   2  10        1.24       11.24      8.83 o 
 -10   2  10        3.92        8.59      8.29 o 
  -9   2  10        6.62        9.97      9.97 o 
  -8   2  10      117.61      104.22     10.27 o 
  -7   2  10      109.73       59.43     23.42 o 
  -6   2  10      579.01      367.39     14.07 o 
  -5   2  10      372.54      412.83     23.73 o 
  -4   2  10      266.62      169.41     12.69 o 
  -3   2  10      421.87      521.37     26.04 o 
  -2   2  10        6.44       61.73     16.14 o 
  -1   2  10       60.36      106.65     20.76 o 
   0   2  10      577.53      476.63     22.75 o 
   1   2  10     3018.40     2915.95     60.01 o 
   2   2  10     2562.36     2307.13     60.97 o 
   3   2  10       19.94       12.87     26.40 o 
   4   2  10      259.72      252.24     35.66 o 
   5   2  10      102.79       84.79     28.68 o 
   6   2  10       74.12       68.99     29.88 o 
   7   2  10      215.27      230.65     29.94 o 
   8   2  10      443.90      330.34     25.85 o 
   9   2  10      200.10      320.04     38.02 o 
  10   2  10       25.54       11.61     25.61 o 
  11   2  10        4.09        4.75     22.82 o 
 -11   3  10        0.57        8.72      8.72 o 
 -10   3  10       25.74        5.32     15.46 o 
  -9   3  10       79.45      120.44     13.30 o 
  -8   3  10       34.56       54.63     12.62 o 
  -7   3  10        0.18       20.08     10.64 o 
  -6   3  10      192.53      259.45     20.11 o 
  -5   3  10     1411.73     1825.01     44.32 o 
  -4   3  10      564.76      723.30     29.06 o 
  -3   3  10       59.97        8.00     12.19 o 
  -2   3  10      428.36      375.15     24.94 o 
  -1   3  10     5925.44     5690.74     96.18 o 
   0   3  10     2281.58     2281.84     38.74 o 
   1   3  10      168.21      198.60     23.80 o 
   2   3  10      737.84      703.24     39.32 o 
   3   3  10       74.14      107.99     27.62 o 
   4   3  10     1848.67     1828.89     65.92 o 
   5   3  10      443.22      500.46     42.92 o 
   6   3  10     1473.22     1450.54     62.33 o 
   7   3  10      422.11      535.43     40.31 o 
   8   3  10      137.31      100.33     31.93 o 
   9   3  10       67.76       11.86     22.39 o 
  10   3  10        0.89       24.91     24.91 o 
  11   3  10       17.07       19.71     22.35 o 
 -10   4  10        0.53        7.95      8.60 o 
  -9   4  10        2.48        4.31     10.55 o 
  -8   4  10       21.73       13.03      9.59 o 
  -7   4  10       35.44        0.00     10.76 o 
  -6   4  10      183.30      159.53     13.73 o 
  -5   4  10        6.28        1.85     11.95 o 
  -4   4  10       22.15        9.86     13.80 o 
  -3   4  10       51.09       35.93     15.91 o 
  -2   4  10      205.97      164.92     16.19 o 
  -1   4  10      284.76      180.04     19.49 o 
   0   4  10     2787.78     2768.17     91.09 o 
   1   4  10     6428.01     7148.23    104.28 o 
   2   4  10     4041.44     4213.53     88.78 o 
   3   4  10      665.57      632.09     45.63 o 
   4   4  10     2888.98     2294.12     73.00 o 
   5   4  10     1287.92     1574.64     65.45 o 
   6   4  10      153.73      139.89     39.04 o 
   7   4  10      220.37      268.74     37.88 o 
   8   4  10      328.83      468.75     42.18 o 
   9   4  10      143.53      193.49     33.49 o 
  10   4  10       65.43      104.90     27.00 o 
 -10   5  10       13.91        6.50      9.26 o 
  -9   5  10       57.01        3.61      8.93 o 
  -8   5  10      126.32      114.45     11.05 o 
  -7   5  10        0.68        0.00     12.17 o 
  -6   5  10       83.92       91.52     20.39 o 
  -5   5  10       10.96       31.15     14.60 o 
  -4   5  10        3.02        8.41     15.53 o 
  -3   5  10       87.99      163.87     22.99 o 
  -2   5  10      742.13      655.24     17.47 o 
  -1   5  10      299.36      327.04     30.79 o 
   0   5  10     1984.53     1751.53   1112.57 o 
   1   5  10      788.67      722.27     44.34 o 
   2   5  10       10.43       37.54     26.14 o 
   3   5  10      873.86      782.60     50.26 o 
   4   5  10      270.56      397.98     39.31 o 
   5   5  10       18.48       26.22     32.34 o 
   6   5  10      415.39      549.49     47.25 o 
   7   5  10      857.36      731.85     49.96 o 
   8   5  10      135.09      184.05     34.64 o 
   9   5  10       62.03       73.28     28.40 o 
  10   5  10       33.26       70.62     24.18 o 
  -9   6  10        4.34       19.61     11.30 o 
  -8   6  10       25.84        2.38     11.34 o 
  -7   6  10       41.50       90.19     16.36 o 
  -6   6  10      503.09      401.30     33.59 o 
  -5   6  10      170.25      154.04     21.73 o 
  -4   6  10      126.94      171.59     21.91 o 
  -3   6  10      227.63      197.06     26.52 o 
  -2   6  10      124.78      167.34     25.15 o 
  -1   6  10      866.14      818.13     45.31 o 
   0   6  10     4944.00     4932.25    192.50 o 
   1   6  10     3400.56     3673.29     91.97 o 
   2   6  10      761.44      832.82     54.29 o 
   3   6  10      371.45      311.48     45.28 o 
   4   6  10     1576.12     1449.72     69.27 o 
   5   6  10      889.70     1154.75     61.46 o 
   6   6  10       52.74        8.37     34.01 o 
   7   6  10        5.70        8.07     33.41 o 
   8   6  10       63.86        5.56     26.83 o 
   9   6  10        0.69       24.89     24.89 o 
  -9   7  10       50.24        0.75      9.90 o 
  -8   7  10       46.34      120.71     17.13 o 
  -7   7  10       35.72      110.82     17.49 o 
  -6   7  10       40.92       21.16      9.70 o 
  -5   7  10      137.05       53.17     10.55 o 
  -4   7  10       73.02        7.34     15.79 o 
  -3   7  10      116.11       20.12     20.12 o 
  -2   7  10      860.93      997.47     48.80 o 
  -1   7  10      668.25      527.39     28.22 o 
   0   7  10     2471.67     2948.01     86.22 o 
   1   7  10       17.26       31.99     35.09 o 
   2   7  10      273.95      297.41     45.07 o 
   3   7  10      228.71       39.95     39.95 o 
   4   7  10      119.70      271.37     45.12 o 
   5   7  10      176.81      182.52     44.11 o 
   6   7  10      155.66      240.93     41.19 o 
   7   7  10      120.22      177.46     37.02 o 
   8   7  10        5.34       32.73     27.73 o 
   9   7  10        3.92        6.90     27.32 o 
  -8   8  10        2.79        3.44     11.21 o 
  -7   8  10      115.17      227.74     21.27 o 
  -6   8  10      121.29      174.04     21.22 o 
  -5   8  10      266.77      237.11     17.46 o 
  -4   8  10      288.39      207.13     19.58 o 
  -3   8  10      244.90      262.42     29.89 o 
  -2   8  10      552.23      384.97     25.46 o 
  -1   8  10     1034.62      785.77     29.77 o 
   0   8  10     2423.11     2023.89   1327.84 o 
   1   8  10     2816.75     3278.02    105.02 o 
   2   8  10     2897.56     3034.04    104.31 o 
   3   8  10       92.09       71.89     41.47 o 
   4   8  10       34.14       18.42     44.78 o 
   5   8  10       38.99       35.66     44.92 o 
   6   8  10       32.31       21.53     38.95 o 
   7   8  10       78.33       45.94     38.87 o 
   8   8  10      185.39      172.04     41.80 o 
  -7   9  10       46.30       52.39     18.57 o 
  -6   9  10        5.17       21.74     18.21 o 
  -5   9  10       78.93      202.77     26.97 o 
  -4   9  10      279.11      231.34     20.57 o 
  -3   9  10       58.40       63.80     25.86 o 
  -2   9  10      916.40      664.40     24.09 o 
  -1   9  10     2650.18     2275.85     28.74 o 
   0   9  10      610.75      481.57    308.61 o 
   1   9  10      182.85      110.92     54.00 o 
   2   9  10      697.11      685.44     70.46 o 
   3   9  10      402.89      371.70     52.81 o 
   4   9  10      184.35      160.84     51.83 o 
   5   9  10      378.83      412.27     55.62 o 
   6   9  10      321.04      338.89     51.54 o 
   7   9  10       82.16       66.38     40.24 o 
  -6  10  10      200.23      300.05     27.57 o 
  -5  10  10      302.57      343.32     31.66 o 
  -4  10  10      160.85      220.39     28.45 o 
  -3  10  10      247.65      205.44     24.98 o 
  -2  10  10       30.77       98.54     29.88 o 
  -1  10  10       42.58       17.15     30.87 o 
   0  10  10      264.31      328.73     66.63 o 
   1  10  10      423.23      406.32     56.26 o 
   2  10  10        5.68       40.59     49.90 o 
   3  10  10       77.78       47.23     54.78 o 
   4  10  10        1.03       51.55     51.55 o 
   5  10  10       58.62      130.07     42.89 o 
   6  10  10       14.51       39.73     39.73 o 
  -4  11  10       11.72        1.76     24.23 o 
  -3  11  10      136.77       30.73     30.73 o 
  -2  11  10      416.30      320.51     27.13 o 
  -1  11  10       95.45       50.49     42.16 o 
   0  11  10      380.55      381.25     41.64 o 
   1  11  10      468.56      421.86     65.48 o 
   2  11  10       22.73       13.13     53.48 o 
   3  11  10      157.80       72.82     62.15 o 
   4  11  10        3.07       15.87     44.94 o 
 -11   1  11        3.14       34.40     10.28 o 
 -10   1  11       10.29       11.06     11.06 o 
  -9   1  11        1.47        0.84     12.24 o 
  -8   1  11        6.68        4.37     11.10 o 
  -7   1  11       59.74       11.55     12.76 o 
  -6   1  11        4.67        1.88     13.03 o 
  -5   1  11       34.80       13.43     13.43 o 
  -4   1  11       44.39        1.82     14.63 o 
  -3   1  11      259.14      326.58     22.38 o 
  -2   1  11      286.35      196.65     22.96 o 
  -1   1  11       68.73       14.08     29.62 o 
   0   1  11       34.90       10.70     32.42 o 
   1   1  11     1317.17     1055.21     38.77 o 
   2   1  11       73.28       47.45     20.06 o 
   3   1  11      122.04      106.71     37.45 o 
   4   1  11       80.02        8.22     28.23 o 
   5   1  11      205.27      218.33     33.44 o 
   6   1  11       35.75       76.51     24.65 o 
   7   1  11       28.54       52.19     31.87 o 
   8   1  11        3.38       28.62     28.62 o 
   9   1  11       15.95       70.23     26.34 o 
  10   1  11        0.00       19.28     23.34 o 
  11   1  11        0.20       21.76     21.76 o 
 -10   2  11        1.81        4.44      8.23 o 
  -9   2  11        3.28       10.58     10.58 o 
  -8   2  11       83.85       18.73      8.64 o 
  -7   2  11        9.61       10.10     16.07 o 
  -6   2  11      165.19      167.61     18.85 o 
  -5   2  11        1.23       19.09     11.92 o 
  -4   2  11        8.04       11.47     13.28 o 
  -3   2  11       92.75      188.06     19.99 o 
  -2   2  11      570.37      763.45     35.23 o 
  -1   2  11     1421.88     1512.78     48.65 o 
   0   2  11      130.09      154.81     36.67 o 
   1   2  11       30.86       32.58     19.08 o 
   2   2  11       14.64       18.31     22.95 o 
   3   2  11       11.43        3.57     28.21 o 
   4   2  11      248.96      306.28     36.35 o 
   5   2  11      888.33      798.20     55.84 o 
   6   2  11      911.81      893.91     56.94 o 
   7   2  11      206.15      243.21     37.26 o 
   8   2  11        4.42        9.38     27.02 o 
   9   2  11        3.19       16.00     28.28 o 
  10   2  11        0.16       12.02     22.86 o 
 -10   3  11        1.78        4.18      8.48 o 
  -9   3  11       12.00        7.47      9.22 o 
  -8   3  11       37.89        6.28     12.93 o 
  -7   3  11       25.77        3.30     11.61 o 
  -6   3  11        0.13       10.55     18.03 o 
  -5   3  11       31.63        6.51     10.05 o 
  -4   3  11      109.46      202.56     21.13 o 
  -3   3  11      481.58      335.05     15.09 o 
  -2   3  11      471.91      565.65     31.61 o 
  -1   3  11      871.20     1071.70     43.10 o 
   0   3  11      281.09      253.19     19.82 o 
   1   3  11       29.07       19.86     21.61 o 
   2   3  11       90.61       40.18     25.08 o 
   3   3  11        1.87       10.73     24.93 o 
   4   3  11      235.51      314.97     39.65 o 
   5   3  11       47.88      130.91     34.46 o 
   6   3  11      121.84      139.87     34.32 o 
   7   3  11      311.25      267.98     31.84 o 
   8   3  11       81.59       34.10     33.43 o 
   9   3  11        0.78       32.23     24.41 o 
  10   3  11        5.51        5.04     23.09 o 
 -10   4  11        1.12        4.02      8.48 o 
  -9   4  11        3.29        6.53     11.63 o 
  -8   4  11        6.46       15.65      9.28 o 
  -7   4  11       48.22       33.57     12.29 o 
  -6   4  11       76.23      156.54     17.69 o 
  -5   4  11       51.62       17.36     12.75 o 
  -4   4  11       51.14      122.31     20.28 o 
  -3   4  11      147.01      113.70     22.63 o 
  -2   4  11       13.93       52.70     21.92 o 
  -1   4  11       34.71       20.16     21.28 o 
   0   4  11     1237.98     1170.37     43.03 o 
   1   4  11      987.48      845.13     48.49 o 
   2   4  11       19.90       22.43     29.30 o 
   3   4  11      116.24      115.76     36.89 o 
   4   4  11      769.81      462.48     37.23 o 
   5   4  11      677.00      767.03     58.17 o 
   6   4  11       37.94       67.47     31.62 o 
   7   4  11        3.22       12.26     30.80 o 
   8   4  11       11.96       23.02     29.75 o 
   9   4  11        0.56       19.83     26.31 o 
  10   4  11        0.29       47.96     20.56 o 
 -10   5  11        0.00        2.60      7.73 o 
  -9   5  11        0.13        5.79      9.72 o 
  -8   5  11        9.50        4.78     11.93 o 
  -7   5  11       31.45       69.61     17.40 o 
  -6   5  11       28.63        0.00     12.98 o 
  -5   5  11        3.73       26.32     16.26 o 
  -4   5  11       38.35       31.90     17.38 o 
  -3   5  11       81.32       25.96     25.48 o 
  -2   5  11      133.28       21.26     21.26 o 
  -1   5  11     1090.68     1091.04     46.84 o 
   0   5  11      521.25      402.21    317.05 o 
   1   5  11      254.81      267.88     35.77 o 
   2   5  11       55.04      111.43     30.05 o 
   3   5  11      243.20      186.29     39.67 o 
   4   5  11      119.20      187.36     39.14 o 
   5   5  11       90.06      166.81     37.00 o 
   6   5  11      148.75      194.14     39.82 o 
   7   5  11      190.70      223.41     43.06 o 
   8   5  11       75.55       39.09     31.70 o 
   9   5  11        6.43       34.33     25.92 o 
  10   5  11       10.29       21.20     22.24 o 
  -9   6  11        7.98       36.13      9.61 o 
  -8   6  11        1.36        5.58     12.32 o 
  -7   6  11        0.88       17.72     10.47 o 
  -6   6  11        4.56        3.93     10.52 o 
  -5   6  11       23.34        2.17     12.99 o 
  -4   6  11      575.12      745.85     34.87 o 
  -3   6  11     1079.40     1274.88     46.03 o 
  -2   6  11      387.26      402.74     33.97 o 
  -1   6  11      478.19      459.25     39.89 o 
   0   6  11        7.20        9.51     35.20 o 
   1   6  11      567.79      430.80     47.27 o 
   2   6  11      719.55      799.11     55.01 o 
   3   6  11       98.83       77.31     39.65 o 
   4   6  11       17.21       14.25     35.31 o 
   5   6  11        0.46       25.97     36.25 o 
   6   6  11        0.42       32.17     34.35 o 
   7   6  11        2.96       12.92     33.97 o 
   8   6  11       28.60       56.15     30.53 o 
   9   6  11        0.79       27.11     27.11 o 
  -8   7  11        4.99        4.91     11.39 o 
  -7   7  11       19.70        9.12     12.26 o 
  -6   7  11        4.15        9.15     16.05 o 
  -5   7  11        8.25        3.33     15.06 o 
  -4   7  11       14.16        1.25     20.89 o 
  -3   7  11      161.98      268.35     28.46 o 
  -2   7  11       23.07        0.00     24.18 o 
  -1   7  11     2700.14     2395.34     31.66 o 
   0   7  11     6916.83     8107.82    125.99 o 
   1   7  11       80.74      118.08     38.84 o 
   2   7  11        0.17       29.85     35.55 o 
   3   7  11       95.31      234.26     44.54 o 
   4   7  11        0.86       49.75     41.25 o 
   5   7  11      208.18      209.36     45.92 o 
   6   7  11       50.11       82.52     41.53 o 
   7   7  11        0.31       15.69     33.95 o 
   8   7  11       12.48        6.15     32.71 o 
  -8   8  11        0.43       10.81     12.71 o 
  -7   8  11        4.27       17.12     14.36 o 
  -6   8  11        3.50        1.10     14.82 o 
  -5   8  11       12.72        2.37     16.34 o 
  -4   8  11       84.42       21.67     14.04 o 
  -3   8  11      213.54      175.81     23.33 o 
  -2   8  11      427.51      335.61     25.46 o 
  -1   8  11      339.31      249.98     35.26 o 
   0   8  11       56.98        7.56     92.68 o 
   1   8  11      169.37      273.64     49.51 o 
   2   8  11       66.04       74.75     41.64 o 
   3   8  11       17.83       86.21     40.88 o 
   4   8  11       29.36       82.78     38.76 o 
   5   8  11       28.21       49.35     44.22 o 
   6   8  11        0.31       12.76     38.84 o 
   7   8  11       54.15        0.00     40.63 o 
   8   8  11      155.95      163.72     38.50 o 
  -6   9  11      116.41      148.05     20.11 o 
  -5   9  11      145.07      112.57     22.69 o 
  -4   9  11       93.38      152.67     25.79 o 
  -3   9  11      568.55      335.67     19.74 o 
  -2   9  11      230.22      229.48     38.35 o 
  -1   9  11      534.00      465.05     31.96 o 
   0   9  11     1781.90     1621.30    949.39 o 
   1   9  11      430.69      567.81     60.42 o 
   2   9  11        0.37       11.97     48.56 o 
   3   9  11        0.71       40.69     51.63 o 
   4   9  11       72.89       73.84     54.32 o 
   5   9  11       56.22      134.70     50.04 o 
   6   9  11       40.26        5.46     48.52 o 
  -5  10  11      143.37      153.57     25.29 o 
  -4  10  11        2.17       19.30     24.28 o 
  -3  10  11       53.61       57.96     29.36 o 
  -2  10  11      266.42      251.41     42.86 o 
  -1  10  11        0.13        0.00     37.57 o 
   0  10  11      307.85       60.48    109.55 o 
   1  10  11      124.44      160.39     53.36 o 
   2  10  11        5.69       62.08     48.32 o 
   3  10  11        3.23       54.35     54.35 o 
   4  10  11      290.10      305.73     65.63 o 
   5  10  11      115.66       24.54     33.96 o 
  -3  11  11        9.71       29.08     29.08 o 
  -2  11  11       11.98       44.38     34.99 o 
  -1  11  11      222.83      270.90     47.73 o 
   0  11  11      119.17      142.86    118.65 o 
   1  11  11        8.79       84.85     49.55 o 
   2  11  11       15.16        0.00     55.15 o 
   3  11  11        0.10        6.96     53.78 o 
 -10   0  12        5.34       11.77     11.77 o 
  -9   0  12       14.79       60.19     13.97 o 
  -8   0  12       61.62       14.16     16.29 o 
  -7   0  12      142.63      275.54     22.35 o 
  -6   0  12       16.29       14.30     14.30 o 
  -5   0  12      129.49       12.59     18.80 o 
  -4   0  12      120.02       67.28     17.42 o 
  -3   0  12      571.60      611.35     30.16 o 
  -2   0  12     8552.25     8331.05     98.53 o 
  -1   0  12     6790.35     7094.85     97.01 o 
   0   0  12      195.13      210.61     63.89 o 
   1   0  12      674.92      666.17     34.31 o 
   2   0  12      440.63      371.82     36.47 o 
   3   0  12      766.93      625.53     36.44 o 
   4   0  12     2117.37     2509.79     84.86 o 
   5   0  12     2757.22     2419.80     40.79 o 
   6   0  12        5.34       52.85     28.20 o 
   7   0  12      216.85      163.84     28.38 o 
   8   0  12      118.89       78.55     29.54 o 
   9   0  12        5.14       77.96     25.52 o 
  10   0  12        5.10       13.05     24.65 o 
 -10   1  12        0.05        5.77      9.89 o 
  -9   1  12       14.10       11.71     11.71 o 
  -8   1  12       32.87       27.32     17.57 o 
  -7   1  12       57.77      142.88     16.43 o 
  -6   1  12       23.09        0.00     13.68 o 
  -5   1  12      248.19      130.99     26.97 o 
  -4   1  12      131.67      105.49     16.04 o 
  -3   1  12      155.16      134.31     14.21 o 
  -2   1  12      342.62      387.10     28.19 o 
  -1   1  12      728.39      443.26     19.73 o 
   0   1  12     5925.62     5781.91    704.35 o 
   1   1  12     5689.73     4921.86     82.72 o 
   2   1  12     1779.69     1527.64     53.48 o 
   3   1  12      967.99     1123.95     57.72 o 
   4   1  12      309.96      266.47     36.26 o 
   5   1  12      824.02     1024.79     59.43 o 
   6   1  12       77.69      111.85     35.82 o 
   7   1  12      357.10      451.27     44.38 o 
   8   1  12      186.06      263.51     37.19 o 
   9   1  12        8.50       24.40     22.01 o 
  10   1  12        0.22       21.50     23.23 o 
 -10   2  12       16.77       14.97     15.18 o 
  -9   2  12       31.14       11.66     11.66 o 
  -8   2  12       69.04      101.02     16.09 o 
  -7   2  12        1.54       12.27     12.71 o 
  -6   2  12       68.80       46.38     13.64 o 
  -5   2  12       70.70      138.98     17.58 o 
  -4   2  12      530.68      331.33     14.00 o 
  -3   2  12      854.91     1050.28     39.36 o 
  -2   2  12     1033.88     1102.14     42.16 o 
  -1   2  12     1097.36     1194.08     46.03 o 
   0   2  12       75.36       44.34     13.23 o 
   1   2  12        0.05        1.41     17.81 o 
   2   2  12      322.34      271.40     29.64 o 
   3   2  12      435.12      500.33     42.62 o 
   4   2  12      199.41      163.31     41.44 o 
   5   2  12     5427.73     5323.11    124.69 o 
   6   2  12     2051.25     2076.82     83.65 o 
   7   2  12      129.05       86.36     37.39 o 
   8   2  12       35.35       33.91     28.68 o 
   9   2  12        6.91       20.58     26.06 o 
  10   2  12       22.98        8.71     25.80 o 
 -10   3  12        6.23        3.55      9.33 o 
  -9   3  12       20.30        3.81     10.03 o 
  -8   3  12       77.13        1.63     11.49 o 
  -7   3  12      174.29      135.92     14.20 o 
  -6   3  12       28.56       99.36     16.84 o 
  -5   3  12        1.46       13.21     13.21 o 
  -4   3  12        8.82       15.80     16.44 o 
  -3   3  12      136.92        8.02     15.10 o 
  -2   3  12       18.02       21.09     21.09 o 
  -1   3  12     2401.05     2925.85     69.28 o 
   0   3  12     3503.09     3622.75     53.92 o 
   1   3  12      865.09      896.33     42.64 o 
   2   3  12       99.30       79.39     29.23 o 
   3   3  12     1742.74     1665.93     66.57 o 
   4   3  12      128.21      204.29     40.31 o 
   5   3  12        3.48       20.61     37.96 o 
   6   3  12       36.31       29.35     37.44 o 
   7   3  12      144.48       99.62     38.47 o 
   8   3  12      233.05      292.78     40.17 o 
   9   3  12       63.91      139.68     28.74 o 
  10   3  12       25.94        5.18     27.70 o 
 -10   4  12        4.14        8.77      8.77 o 
  -9   4  12       33.58      107.78     14.03 o 
  -8   4  12       10.77       24.82     12.41 o 
  -7   4  12       18.53       12.10     16.55 o 
  -6   4  12      138.25       47.47     16.50 o 
  -5   4  12      675.25      597.40     40.13 o 
  -4   4  12      635.12      373.08     16.46 o 
  -3   4  12     1272.64      899.20     18.89 o 
  -2   4  12     1545.89     1744.46     53.63 o 
  -1   4  12      880.86      866.88     42.96 o 
   0   4  12       57.90       77.77     18.92 o 
   1   4  12      268.19      268.26     33.54 o 
   2   4  12       32.37       45.36     27.52 o 
   3   4  12       63.64      143.89     35.72 o 
   4   4  12       24.44       15.86     38.33 o 
   5   4  12      656.91      757.67     61.52 o 
   6   4  12      698.80      626.65     56.84 o 
   7   4  12      113.91      143.83     36.02 o 
   8   4  12        0.20       20.74     27.21 o 
   9   4  12        1.12       13.36     25.58 o 
  10   4  12        3.20       13.70     23.20 o 
  -9   5  12       21.08        3.65      9.94 o 
  -8   5  12       78.89       54.46     24.19 o 
  -7   5  12      276.00      240.63     11.25 o 
  -6   5  12       19.19       33.52     17.51 o 
  -5   5  12      431.23      313.61     14.98 o 
  -4   5  12      751.72      767.51     34.19 o 
  -3   5  12       33.53       19.96     18.87 o 
  -2   5  12       39.17      103.16     21.89 o 
  -1   5  12      143.02      179.07     28.30 o 
   0   5  12      192.54      134.66     20.75 o 
   1   5  12      219.91      189.45     35.94 o 
   2   5  12       39.56        4.13     33.97 o 
   3   5  12      440.74      395.87     47.99 o 
   4   5  12        0.93       12.26     37.44 o 
   5   5  12      239.81      302.64     50.34 o 
   6   5  12       98.42       88.14     40.48 o 
   7   5  12      359.40      496.40     51.67 o 
   8   5  12      162.24      172.43     38.44 o 
   9   5  12       53.43       68.69     27.98 o 
  -9   6  12        6.28       10.04     10.16 o 
  -8   6  12        1.03        2.45     12.24 o 
  -7   6  12        2.04        8.98     12.48 o 
  -6   6  12      142.51      289.04     23.22 o 
  -5   6  12      337.41      457.04     28.77 o 
  -4   6  12       71.76      102.48     22.77 o 
  -3   6  12      214.43      276.40     29.31 o 
  -2   6  12     1742.95     2114.47     64.71 o 
  -1   6  12     2753.74     2662.07     30.74 o 
   0   6  12        2.49        2.15     21.96 o 
   1   6  12       29.59        4.24     34.79 o 
   2   6  12      108.38       42.96     41.64 o 
   3   6  12        2.52        2.73     39.65 o 
   4   6  12      890.74      950.42     66.64 o 
   5   6  12      805.77     1010.83     70.86 o 
   6   6  12      312.64      299.08     51.22 o 
   7   6  12       65.18       88.84     35.88 o 
   8   6  12       14.85       21.46     32.83 o 
   9   6  12        8.44       34.49     21.95 o 
  -8   7  12       29.65        7.30     11.51 o 
  -7   7  12       98.81      187.49     17.85 o 
  -6   7  12       59.07      112.87     19.07 o 
  -5   7  12      140.42      177.85     23.12 o 
  -4   7  12      193.07      247.47     26.74 o 
  -3   7  12      212.81      341.89     31.26 o 
  -2   7  12        9.88        3.31     26.92 o 
  -1   7  12      498.97      353.72     29.15 o 
   0   7  12      536.76      422.92     93.17 o 
   1   7  12      752.16      910.38     66.06 o 
   2   7  12      168.68      194.66     47.64 o 
   3   7  12      159.99      191.31     48.09 o 
   4   7  12       57.91      113.90     46.64 o 
   5   7  12       11.41       27.87     45.40 o 
   6   7  12      297.79      409.68     55.61 o 
   7   7  12      473.36      429.00     58.73 o 
   8   7  12      186.65      222.77     41.02 o 
  -7   8  12        7.70       25.24     11.79 o 
  -6   8  12        3.73       15.76     15.76 o 
  -5   8  12        1.02        8.49     16.99 o 
  -4   8  12      189.33      294.82     30.49 o 
  -3   8  12      746.57      832.97     44.75 o 
  -2   8  12      367.77      303.28     37.44 o 
  -1   8  12      847.03      910.48     55.90 o 
   0   8  12      136.15      167.49     52.44 o 
   1   8  12       39.01        5.48     46.11 o 
   2   8  12      490.19      465.54     66.00 o 
   3   8  12      182.37      200.07     57.91 o 
   4   8  12      132.74      190.65     53.41 o 
   5   8  12      494.22      580.98     61.20 o 
   6   8  12      527.43      677.75     64.53 o 
   7   8  12       50.70       15.02     42.95 o 
  -6   9  12       34.14       31.12     18.94 o 
  -5   9  12       27.68       10.33     18.42 o 
  -4   9  12      127.71       86.23     29.00 o 
  -3   9  12      443.30      497.78     40.92 o 
  -2   9  12      125.01       90.05     34.82 o 
  -1   9  12     1094.06      710.90     35.69 o 
   0   9  12     1977.46     1585.83   1042.12 o 
   1   9  12     1683.79     1930.67     94.13 o 
   2   9  12      614.88      718.32     72.08 o 
   3   9  12      430.14      554.23     61.19 o 
   4   9  12        1.64       55.92     46.92 o 
   5   9  12       13.24        9.42     50.14 o 
   6   9  12      110.60       86.51     51.92 o 
  -4  10  12       12.09       21.07     21.07 o 
  -3  10  12       14.18       72.96     26.96 o 
  -2  10  12       93.63       13.13     28.84 o 
  -1  10  12      281.96      332.31     43.78 o 
   0  10  12       12.25       17.24     30.22 o 
   1  10  12        1.84       53.03     53.03 o 
   2  10  12        0.59        6.73     52.47 o 
   3  10  12        4.53       17.50     53.88 o 
   4  10  12      238.53      288.25     61.82 o 
  -1  11  12       75.59        8.13     33.97 o 
   0  11  12      219.28      226.13     36.34 o 
   1  11  12      941.63     1026.11     80.32 o 
 -10   1  13        0.02        0.86     11.13 o 
  -9   1  13        0.29        6.26     12.80 o 
  -8   1  13       14.23       10.35     13.98 o 
  -7   1  13        3.17        2.91     12.18 o 
  -6   1  13        1.06       10.81     11.33 o 
  -5   1  13      189.78      132.02     13.67 o 
  -4   1  13        8.50       16.44     16.44 o 
  -3   1  13       85.18       81.36     20.83 o 
  -2   1  13       77.62       12.30     22.14 o 
  -1   1  13       15.56       16.68     25.97 o 
   0   1  13      188.18       53.79     21.13 o 
   1   1  13      103.68       20.86     36.33 o 
   2   1  13      166.42      215.76     30.86 o 
   3   1  13        4.85       23.97     35.79 o 
   4   1  13       75.29        4.93     41.43 o 
   5   1  13      309.45      407.49     57.07 o 
   6   1  13      352.38      403.54     48.43 o 
   7   1  13        3.45       37.04     32.85 o 
   8   1  13        6.58       41.15     31.15 o 
   9   1  13        3.11       44.71     23.23 o 
  10   1  13        0.12       26.43     26.43 o 
 -10   2  13        1.88       58.19     13.88 o 
  -9   2  13        1.52       11.68     11.68 o 
  -8   2  13        2.64        6.99     11.53 o 
  -7   2  13       14.64        1.82     14.92 o 
  -6   2  13        9.78       16.14     12.02 o 
  -5   2  13       67.22       78.75     17.34 o 
  -4   2  13      521.92      780.66     34.35 o 
  -3   2  13      421.30      608.14     32.84 o 
  -2   2  13       89.49       18.61     18.61 o 
  -1   2  13        0.34       23.07     23.07 o 
   0   2  13        1.26       36.79     13.54 o 
   1   2  13      230.97      241.39     28.10 o 
   2   2  13        0.68        0.00     23.84 o 
   3   2  13      112.71       87.51     33.83 o 
   4   2  13      506.77      530.31     55.07 o 
   5   2  13      617.68      594.98     62.70 o 
   6   2  13        7.42       34.14     43.85 o 
   7   2  13        4.53       11.40     32.30 o 
   8   2  13       21.41       12.76     27.59 o 
   9   2  13        2.09        3.93     26.15 o 
  10   2  13        0.51       26.27     26.27 o 
  -9   3  13        7.95        5.46     10.91 o 
  -8   3  13        1.74        8.30     10.69 o 
  -7   3  13       15.61       38.07     13.37 o 
  -6   3  13      105.17      168.25     19.30 o 
  -5   3  13      206.77      153.89     14.03 o 
  -4   3  13      181.89      238.81     24.68 o 
  -3   3  13        8.58       20.94     20.94 o 
  -2   3  13      326.54      327.27     31.13 o 
  -1   3  13      330.74      404.68     31.55 o 
   0   3  13     1201.85     1180.39     35.90 o 
   1   3  13       68.12       85.06     25.31 o 
   2   3  13      263.02      250.07     35.97 o 
   3   3  13      359.95      337.90     45.31 o 
   4   3  13       14.29       38.41     44.60 o 
   5   3  13        3.67       32.71     45.86 o 
   6   3  13        0.20        2.47     35.94 o 
   7   3  13       24.88       21.21     35.34 o 
   8   3  13        0.27       19.72     31.79 o 
   9   3  13        1.68        3.89     27.24 o 
  -9   4  13        3.01        7.50     11.25 o 
  -8   4  13        0.36        3.26     10.30 o 
  -7   4  13        0.71        1.77     13.07 o 
  -6   4  13       65.79      118.16     17.47 o 
  -5   4  13       83.57        3.09     16.94 o 
  -4   4  13       18.83       15.06     17.72 o 
  -3   4  13      164.96      244.18     28.21 o 
  -2   4  13     1476.22     1989.84     61.93 o 
  -1   4  13      492.14      575.34     38.59 o 
   0   4  13      113.42      175.03     21.02 o 
   1   4  13      347.16      274.21     32.24 o 
   2   4  13      844.95      874.24     54.28 o 
   3   4  13       80.23      111.06     39.33 o 
   4   4  13       13.96       42.71     42.71 o 
   5   4  13       34.77       38.45     41.09 o 
   6   4  13        1.96       15.14     38.76 o 
   7   4  13        2.27       21.64     34.47 o 
   8   4  13        8.40        6.62     30.59 o 
   9   4  13        6.29        4.00     25.68 o 
  -9   5  13        1.76        9.14      9.14 o 
  -8   5  13        1.46        0.80     10.67 o 
  -7   5  13        0.13        8.90     12.78 o 
  -6   5  13       39.99       89.32     18.25 o 
  -5   5  13       13.89        8.69     14.08 o 
  -4   5  13       63.83       59.76     21.96 o 
  -3   5  13       18.05       30.26     19.29 o 
  -2   5  13       49.56       86.20     20.25 o 
  -1   5  13       62.93      104.12     29.23 o 
   0   5  13      410.26      495.31     29.58 o 
   1   5  13       56.96       14.10     30.81 o 
   2   5  13      113.13      114.83     39.46 o 
   3   5  13       23.26       25.17     39.45 o 
   4   5  13      202.77      190.48     46.01 o 
   5   5  13        0.22       50.68     40.93 o 
   6   5  13        0.37       20.77     40.65 o 
   7   5  13      150.25      142.23     40.19 o 
   8   5  13       50.56       76.42     33.32 o 
   9   5  13        6.76       28.11     27.56 o 
  -8   6  13        6.84       10.42     11.26 o 
  -7   6  13       15.23        0.00     12.64 o 
  -6   6  13        9.48       31.21     15.60 o 
  -5   6  13       37.34       19.34     19.34 o 
  -4   6  13      276.00      349.86     28.23 o 
  -3   6  13      102.70       69.15     24.04 o 
  -2   6  13       15.69       32.48     25.47 o 
  -1   6  13        3.55        0.00     23.27 o 
   0   6  13      356.84      488.26     69.13 o 
   1   6  13      245.66      335.28     44.21 o 
   2   6  13        2.46       46.10     35.41 o 
   3   6  13       18.17       33.16     43.99 o 
   4   6  13       12.63       74.07     44.44 o 
   5   6  13      365.88      392.44     61.84 o 
   6   6  13      582.82      646.76     68.10 o 
   7   6  13       28.41       93.22     30.31 o 
   8   6  13        9.89       66.20     34.39 o 
  -7   7  13       29.31       32.81     14.14 o 
  -6   7  13        1.17       19.23     19.23 o 
  -5   7  13        1.80       15.08     16.70 o 
  -4   7  13       58.44       15.78     19.02 o 
  -3   7  13      563.57      774.53     44.19 o 
  -2   7  13      244.03      185.39     34.52 o 
  -1   7  13       90.49       92.89     31.36 o 
   0   7  13      217.63      237.84     58.01 o 
   1   7  13       10.78        5.03     40.89 o 
   2   7  13       70.97       48.44     39.16 o 
   3   7  13      613.64      624.37     71.39 o 
   4   7  13      495.63      757.15     71.83 o 
   5   7  13       24.89      108.10     51.63 o 
   6   7  13        0.19       16.99     48.09 o 
   7   7  13        5.80       10.42     43.41 o 
  -6   8  13       20.44       16.99     12.07 o 
  -5   8  13        8.89        1.21     17.60 o 
  -4   8  13        0.46       18.19     18.49 o 
  -3   8  13       24.24       17.53     22.74 o 
  -2   8  13        2.16       39.00     25.80 o 
  -1   8  13       15.67      103.42     34.15 o 
   0   8  13       23.77       30.87     30.87 o 
   1   8  13       94.36      107.71     50.80 o 
   2   8  13        1.26        3.13     51.83 o 
   3   8  13        0.73       55.60     55.60 o 
   4   8  13        1.48       26.27     50.80 o 
   5   8  13      172.18      264.25     56.10 o 
   6   8  13      656.77      740.49     67.88 o 
  -5   9  13       40.21       14.06     15.95 o 
  -4   9  13       91.62       21.84     21.84 o 
  -3   9  13       47.17       48.63     28.13 o 
  -2   9  13        0.06       12.30     28.98 o 
  -1   9  13       59.71       66.53     41.55 o 
   0   9  13      120.54       44.52     31.59 o 
   1   9  13      317.46      340.36     59.94 o 
   2   9  13      173.65      222.12     59.42 o 
   3   9  13       47.27       14.05     58.28 o 
   4   9  13      353.00      411.43     66.60 o 
   5   9  13      205.45      239.30     65.63 o 
  -3  10  13        5.74        3.78     29.18 o 
  -2  10  13      262.66      213.47     30.25 o 
  -1  10  13       42.95       51.34     39.05 o 
   0  10  13        7.55       23.99     26.57 o 
   1  10  13      145.00      148.16     55.47 o 
   2  10  13       10.93       17.74     51.86 o 
   3  10  13       34.42       25.63     54.98 o 
  -9   0  14       12.63        3.12     13.59 o 
  -8   0  14       60.35       63.94     22.36 o 
  -7   0  14        0.77       87.25     19.03 o 
  -6   0  14      124.38      120.18     17.07 o 
  -5   0  14      413.22      554.67     29.07 o 
  -4   0  14      274.20      269.89     30.90 o 
  -3   0  14      948.40      921.64     37.59 o 
  -2   0  14      100.18       85.33     18.70 o 
  -1   0  14      600.93      480.22     32.61 o 
   0   0  14      110.59      167.56     28.46 o 
   1   0  14      218.80      245.73     29.19 o 
   2   0  14     1003.46      882.04     47.28 o 
   3   0  14     1450.92     1929.14     89.78 o 
   4   0  14       32.86      101.06     39.87 o 
   5   0  14      514.55      410.37     44.89 o 
   6   0  14      386.81      287.91     48.75 o 
   7   0  14      640.74      547.01     50.18 o 
   8   0  14      193.07      176.57     26.90 o 
   9   0  14       56.76       12.02     32.55 o 
  -9   1  14        3.24        1.87     12.66 o 
  -8   1  14       14.91       64.78     16.66 o 
  -7   1  14       25.65       11.02     12.16 o 
  -6   1  14       14.05        6.17     13.71 o 
  -5   1  14        1.24       15.83     12.22 o 
  -4   1  14     1292.57     1756.18     50.08 o 
  -3   1  14     1050.82     1345.19     45.54 o 
  -2   1  14      927.16     1088.07     44.43 o 
  -1   1  14      830.65     1014.45     46.15 o 
   0   1  14      582.44      600.67     27.00 o 
   1   1  14       54.27       94.73     21.80 o 
   2   1  14       69.31       67.34     27.99 o 
   3   1  14      125.03      191.85     39.86 o 
   4   1  14     1415.81     1186.80     45.67 o 
   5   1  14     1716.21     1815.30     87.97 o 
   6   1  14      269.93      252.27     47.67 o 
   7   1  14       11.17       21.27     31.49 o 
   8   1  14        5.94       15.37     30.72 o 
   9   1  14        3.47       28.29     24.98 o 
  -9   2  14       26.36       11.44     17.67 o 
  -8   2  14       49.52      131.27     16.63 o 
  -7   2  14       75.00      166.76     18.14 o 
  -6   2  14      211.69      141.82     13.75 o 
  -5   2  14       23.08       35.36     15.45 o 
  -4   2  14       85.36      120.15     20.79 o 
  -3   2  14       16.45        6.26     21.28 o 
  -2   2  14      339.93      305.48     21.66 o 
  -1   2  14      821.47      876.45     44.24 o 
   0   2  14     1149.00     1226.73    133.81 o 
   1   2  14      308.23      316.33     31.69 o 
   2   2  14       19.42       28.84     28.03 o 
   3   2  14      296.17      259.86     33.40 o 
   4   2  14      217.12      244.95     45.23 o 
   5   2  14      312.47      310.37     54.41 o 
   6   2  14      472.76      490.91     56.95 o 
   7   2  14      171.98      244.15     43.81 o 
   8   2  14       21.03       33.92     33.92 o 
   9   2  14       30.61       28.90     27.32 o 
  -9   3  14        1.23       33.11     12.21 o 
  -8   3  14        5.64       12.72     12.55 o 
  -7   3  14        0.02        2.78     11.92 o 
  -6   3  14        0.22       47.93     15.37 o 
  -5   3  14      126.28      210.98     20.60 o 
  -4   3  14      406.42      696.86     37.31 o 
  -3   3  14     2230.53     2023.37     22.01 o 
  -2   3  14     1354.70     1612.47     54.30 o 
  -1   3  14       60.03        3.16     22.61 o 
   0   3  14      580.19      696.75     32.08 o 
   1   3  14        4.89       11.92     26.39 o 
   2   3  14       23.73       32.57     32.57 o 
   3   3  14      748.66      713.00     60.99 o 
   4   3  14     1213.75     1364.96     73.20 o 
   5   3  14      317.44      297.51     44.58 o 
   6   3  14      515.00      488.91     54.54 o 
   7   3  14        9.51       12.84     33.23 o 
   8   3  14        0.40       32.61     32.61 o 
   9   3  14        2.87       27.95     27.95 o 
  -9   4  14       11.40        6.00     10.83 o 
  -8   4  14       49.20      123.05     15.53 o 
  -7   4  14       48.40      129.06     16.84 o 
  -6   4  14       59.10        1.00     13.06 o 
  -5   4  14       25.10      130.55     18.60 o 
  -4   4  14       43.02        8.43     16.70 o 
  -3   4  14      139.73      178.51     26.64 o 
  -2   4  14     1134.74     1180.05     53.13 o 
  -1   4  14     1341.72     1515.11     58.10 o 
   0   4  14     1167.73     1524.51     96.17 o 
   1   4  14      877.12      790.93     34.13 o 
   2   4  14      393.41      399.53     45.35 o 
   3   4  14      689.76      652.82     59.62 o 
   4   4  14      365.06      512.67     56.39 o 
   5   4  14      160.07      120.38     46.54 o 
   6   4  14       16.14       30.20     41.71 o 
   7   4  14        4.09       10.41     36.18 o 
   8   4  14        0.78       34.87     34.87 o 
   9   4  14       14.70       29.83     29.83 o 
  -8   5  14        1.62       24.28      9.93 o 
  -7   5  14       19.49       76.58     14.50 o 
  -6   5  14       26.24       31.06     15.15 o 
  -5   5  14       24.11        1.15     16.73 o 
  -4   5  14      301.09      524.40     32.05 o 
  -3   5  14      244.86      362.74     32.25 o 
  -2   5  14      127.49      112.20     28.05 o 
  -1   5  14       10.57        3.34     30.50 o 
   0   5  14      165.06      133.57    131.74 o 
   1   5  14     1590.13     1772.45     72.98 o 
   2   5  14      152.17      170.67     40.33 o 
   3   5  14      154.42      191.32     46.62 o 
   4   5  14      360.04      564.41     60.66 o 
   5   5  14     1011.71     1138.55     77.75 o 
   6   5  14      182.93      121.36     50.92 o 
   7   5  14       13.78       44.91     37.69 o 
   8   5  14        4.21       26.43     34.11 o 
  -7   6  14       42.16      121.67     17.63 o 
  -6   6  14       54.97      114.83     16.66 o 
  -5   6  14       16.46       38.86     16.46 o 
  -4   6  14      233.99      195.34     18.52 o 
  -3   6  14       23.84       11.56     22.96 o 
  -2   6  14      657.79      844.26     48.60 o 
  -1   6  14     1700.96     1774.79     24.54 o 
   0   6  14      169.23      179.18     28.74 o 
   1   6  14      420.95      552.33     53.42 o 
   2   6  14     1615.59     1656.08     86.98 o 
   3   6  14      674.11      537.35     49.25 o 
   4   6  14       43.46       40.17     50.73 o 
   5   6  14       45.01       15.29     50.19 o 
   6   6  14        0.95       70.20     48.01 o 
   7   6  14        6.29       13.53     32.30 o 
  -7   7  14        1.59        3.61     11.50 o 
  -6   7  14        0.80       13.44     14.94 o 
  -5   7  14        1.77       15.07     15.07 o 
  -4   7  14      149.11      181.45     24.19 o 
  -3   7  14      357.57      375.39     36.01 o 
  -2   7  14      210.12      325.65     35.67 o 
  -1   7  14        8.44       31.01     31.01 o 
   0   7  14        1.03        1.22     24.78 o 
   1   7  14      245.77      291.47     54.10 o 
   2   7  14        2.56        0.00     23.44 o 
   3   7  14       89.85       87.75     59.70 o 
   4   7  14      426.04      476.69     69.37 o 
   5   7  14      497.32      540.03     71.67 o 
   6   7  14       77.56      164.13     50.09 o 
   7   7  14        8.01        5.56     42.96 o 
  -6   8  14        1.90       16.23     16.23 o 
  -5   8  14       28.05       26.68     18.94 o 
  -4   8  14        1.85        4.19     18.27 o 
  -3   8  14       10.65        1.67     22.44 o 
  -2   8  14        1.39       11.42     26.23 o 
  -1   8  14       67.77       66.68     31.68 o 
   0   8  14      918.44     1205.56     53.06 o 
   1   8  14      657.37      747.38     70.08 o 
   2   8  14      559.26      657.58     73.72 o 
   3   8  14      641.82      679.89     77.61 o 
   4   8  14      560.32      671.55     78.89 o 
   5   8  14       16.60       55.17     55.17 o 
   6   8  14      206.44      340.15     61.61 o 
  -4   9  14        8.10       11.73     19.37 o 
  -3   9  14      243.60      365.51     37.88 o 
  -2   9  14      338.65      376.21     39.77 o 
  -1   9  14       19.11       31.44     37.68 o 
   0   9  14        9.88        3.71     50.68 o 
   1   9  14      234.29      272.25     56.55 o 
   2   9  14       11.66       14.07     59.05 o 
   3   9  14      282.62      220.79     68.56 o 
   4   9  14      388.56      510.34     73.19 o 
  -1  10  14       26.21       72.35     39.01 o 
   0  10  14       81.95      110.95     42.09 o 
   1  10  14       15.64       10.17     52.41 o 
  -9   1  15        3.60        2.87     11.22 o 
  -8   1  15       11.35       72.71     16.76 o 
  -7   1  15        8.11       10.32     12.10 o 
  -6   1  15        0.91       10.68     11.53 o 
  -5   1  15       84.98      114.36     18.92 o 
  -4   1  15        1.54        4.65     16.34 o 
  -3   1  15        4.44        8.64     16.94 o 
  -2   1  15       46.66       26.36     26.16 o 
  -1   1  15       96.20        6.49     23.20 o 
   0   1  15       54.05       28.47     19.86 o 
   1   1  15        2.12       24.59     24.59 o 
   2   1  15        1.52       22.85     26.82 o 
   3   1  15      440.14      382.46     51.84 o 
   4   1  15       47.59        3.12     50.31 o 
   5   1  15        8.14       48.00     48.00 o 
   6   1  15        3.39       43.40     43.40 o 
   7   1  15       21.77       33.31     35.52 o 
   8   1  15        1.37        2.30     32.52 o 
   9   1  15        4.01        2.12     28.89 o 
  -9   2  15        0.59        6.87     11.23 o 
  -8   2  15        1.01        1.80     11.23 o 
  -7   2  15        7.17       14.49     13.27 o 
  -6   2  15       76.46      143.46     16.83 o 
  -5   2  15      105.97      114.95     25.24 o 
  -4   2  15      188.52      172.74     16.96 o 
  -3   2  15       95.68      100.65     22.89 o 
  -2   2  15       95.42       11.86     19.63 o 
  -1   2  15        6.08       16.46     21.80 o 
   0   2  15      340.39      371.36     25.38 o 
   1   2  15      363.77      279.48     35.02 o 
   2   2  15        1.86       31.09     31.09 o 
   3   2  15        5.81        4.83     36.08 o 
   4   2  15        0.08       43.28     43.28 o 
   5   2  15       95.67       18.26     48.58 o 
   6   2  15      180.05      122.99     49.86 o 
   7   2  15       17.93       45.99     37.42 o 
   8   2  15       66.43       29.09     30.28 o 
   9   2  15       17.63       29.14     29.14 o 
  -8   3  15        5.09        5.15     11.63 o 
  -7   3  15        4.66       12.79     12.79 o 
  -6   3  15       34.24       88.52     15.57 o 
  -5   3  15       17.83        4.38     16.65 o 
  -4   3  15        6.31       12.21     18.69 o 
  -3   3  15        5.27       10.93     24.34 o 
  -2   3  15        0.17        9.14     25.80 o 
  -1   3  15      105.36        6.51     24.22 o 
   0   3  15      283.43      319.70     28.54 o 
   1   3  15      527.26      457.29     44.89 o 
   2   3  15      368.78      295.95     45.78 o 
   3   3  15      123.88      138.78     40.91 o 
   4   3  15      217.50      235.32     51.08 o 
   5   3  15       78.25      110.84     48.20 o 
   6   3  15      106.93      165.06     46.97 o 
   7   3  15       38.94       21.95     39.63 o 
   8   3  15        4.77       35.17     35.17 o 
  -8   4  15        0.38       16.62     12.66 o 
  -7   4  15       10.87       66.90     14.94 o 
  -6   4  15       19.35       17.14     13.04 o 
  -5   4  15       34.04       42.62     18.01 o 
  -4   4  15      211.16      178.85     20.27 o 
  -3   4  15       70.92       57.27     24.12 o 
  -2   4  15       83.18      129.40     30.87 o 
  -1   4  15      158.90      187.65     33.58 o 
   0   4  15       15.53       36.45     24.56 o 
   1   4  15       39.04       36.96     32.63 o 
   2   4  15      352.11      302.80     49.65 o 
   3   4  15      303.63      254.96     54.71 o 
   4   4  15        0.50       20.72     47.76 o 
   5   4  15       29.01       30.27     43.67 o 
   6   4  15        0.60       20.98     41.33 o 
   7   4  15       14.99       22.34     38.26 o 
   8   4  15       25.56       47.95     32.20 o 
  -7   5  15        1.20       27.19     10.89 o 
  -6   5  15        0.02        9.14     13.30 o 
  -5   5  15        0.01       25.02     14.42 o 
  -4   5  15        1.64       20.47     18.15 o 
  -3   5  15       25.81       34.31     20.45 o 
  -2   5  15        1.87       19.18     23.43 o 
  -1   5  15      141.07      222.71     38.39 o 
   0   5  15        4.28        7.55     21.93 o 
   1   5  15        0.11       25.41     35.97 o 
   2   5  15       72.69      198.52     44.55 o 
   3   5  15       17.11       33.11     33.11 o 
   4   5  15      123.42      133.98     55.65 o 
   5   5  15      114.72      135.19     56.54 o 
   6   5  15       57.64        6.22     49.18 o 
   7   5  15        4.35       73.41     32.08 o 
  -7   6  15        0.80       11.69      8.56 o 
  -6   6  15        1.61        3.07     14.89 o 
  -5   6  15       11.72       20.77     17.44 o 
  -4   6  15       18.79       20.95     19.97 o 
  -3   6  15        1.98        7.43     22.11 o 
  -2   6  15       55.11       53.57     26.11 o 
  -1   6  15       69.98       28.74     24.95 o 
   0   6  15       54.59       72.78     26.28 o 
   1   6  15      359.69      406.77     39.78 o 
   2   6  15       66.77       26.17     54.36 o 
   3   6  15      140.18       19.30     55.01 o 
   4   6  15      273.87      332.05     64.04 o 
   5   6  15       27.92      177.86     48.45 o 
   6   6  15       47.13        3.05     48.60 o 
   7   6  15        8.58       17.17     40.41 o 
  -6   7  15       57.37      113.49     17.61 o 
  -5   7  15        1.99        8.19     15.26 o 
  -4   7  15        3.00        2.73     18.00 o 
  -3   7  15      157.78      168.96     29.70 o 
  -2   7  15       58.57       19.61     29.42 o 
  -1   7  15       73.58      193.73     34.79 o 
   0   7  15      133.79      133.29     29.28 o 
   1   7  15      244.50      421.05     57.77 o 
   2   7  15     1517.66     1497.24     88.25 o 
   3   7  15       56.39      106.98     63.24 o 
   4   7  15       20.13       74.12     56.58 o 
   5   7  15        3.46       53.66     53.66 o 
   6   7  15       10.71       26.01     50.53 o 
  -5   8  15       18.78       22.78     16.12 o 
  -4   8  15        2.66       23.87     18.43 o 
  -3   8  15       10.71       27.89     23.40 o 
  -2   8  15       28.79       19.30     28.55 o 
  -1   8  15       31.71       20.55     32.78 o 
   0   8  15       16.54       29.01     29.01 o 
   1   8  15      312.53      381.85     64.84 o 
   2   8  15       45.30       75.51     61.72 o 
   3   8  15        1.12       62.49     65.36 o 
   4   8  15       22.45       74.40     58.54 o 
   5   8  15        0.57       14.40     59.23 o 
  -3   9  15      418.51      462.47     40.83 o 
  -2   9  15      330.01      280.85     32.44 o 
  -1   9  15      556.46      429.37     37.64 o 
   0   9  15       46.89       44.24     41.78 o 
   1   9  15        9.19       78.82     47.47 o 
   2   9  15      265.53      184.89     73.68 o 
   3   9  15       93.08       46.02     65.53 o 
  -8   0  16        1.12       35.82     15.23 o 
  -7   0  16       17.01       84.93     19.26 o 
  -6   0  16        5.01        0.00     15.28 o 
  -5   0  16        2.66        9.86     12.29 o 
  -4   0  16       42.10      110.30     20.48 o 
  -3   0  16        2.82       16.40     16.40 o 
  -2   0  16      214.80      184.80     23.57 o 
  -1   0  16      208.78      164.02     26.78 o 
   0   0  16      345.23      318.49     26.71 o 
   1   0  16      862.97      854.52     53.83 o 
   2   0  16      827.93      641.96     44.66 o 
   3   0  16     1253.17     1478.96     86.83 o 
   4   0  16      851.31     1175.17     86.07 o 
   5   0  16      306.24       89.18     48.65 o 
   6   0  16      173.45      208.83     43.24 o 
   7   0  16      138.54       50.54     34.63 o 
   8   0  16       10.24       59.32     26.42 o 
  -8   1  16       15.75        7.13     13.00 o 
  -7   1  16       53.07      125.47     19.30 o 
  -6   1  16       63.47      180.42     19.30 o 
  -5   1  16       46.57        1.18     12.59 o 
  -4   1  16       84.08       93.66     19.05 o 
  -3   1  16       94.45        9.05     19.41 o 
  -2   1  16      338.82      434.39     34.70 o 
  -1   1  16      245.32      227.93     20.48 o 
   0   1  16      591.14      561.63     31.21 o 
   1   1  16       77.23       96.44     29.77 o 
   2   1  16      805.94      765.41     48.28 o 
   3   1  16      846.09      976.71     68.06 o 
   4   1  16       10.50       54.80     54.80 o 
   5   1  16       85.67      129.91     45.99 o 
   6   1  16      192.70       30.86     44.61 o 
   7   1  16        0.79       52.44     35.34 o 
   8   1  16        6.40       44.15     32.82 o 
  -8   2  16        0.56        3.73     11.89 o 
  -7   2  16        1.01        0.98     13.03 o 
  -6   2  16        3.57        2.12     13.84 o 
  -5   2  16       28.34      137.70     19.63 o 
  -4   2  16      356.73      285.15     16.01 o 
  -3   2  16      289.39      349.97     33.13 o 
  -2   2  16      133.76      202.54     31.36 o 
  -1   2  16        1.64       26.27     26.27 o 
   0   2  16       89.43       63.72     19.67 o 
   1   2  16       31.60       20.23     25.05 o 
   2   2  16      510.74      429.10     44.17 o 
   3   2  16      821.61      717.89     56.40 o 
   4   2  16      828.73      581.44     59.53 o 
   5   2  16      345.60      391.75     57.65 o 
   6   2  16        1.96       34.91     45.41 o 
   7   2  16      183.49      177.15     47.34 o 
   8   2  16      137.20      128.48     40.51 o 
  -8   3  16       17.43        2.63     10.77 o 
  -7   3  16       25.06        6.67     13.51 o 
  -6   3  16       78.66      148.22     17.68 o 
  -5   3  16      190.13      151.53     26.42 o 
  -4   3  16       17.35       42.78     19.41 o 
  -3   3  16      340.45      386.17     35.50 o 
  -2   3  16      678.85      990.59     49.66 o 
  -1   3  16      281.84      241.17     27.44 o 
   0   3  16      285.50      220.09     23.99 o 
   1   3  16      709.37      759.96     54.32 o 
   2   3  16     1124.51     1192.38     67.57 o 
   3   3  16      115.99       72.87     48.03 o 
   4   3  16       75.05       60.86     48.12 o 
   5   3  16       27.41        6.40     45.88 o 
   6   3  16      171.49      200.28     44.36 o 
   7   3  16      221.69       85.51     49.40 o 
   8   3  16       21.95      102.65     37.26 o 
  -7   4  16        0.27        9.19     11.91 o 
  -6   4  16        3.90       32.76     13.33 o 
  -5   4  16       57.56      144.32     21.35 o 
  -4   4  16      376.21      330.42     18.28 o 
  -3   4  16     1002.10     1031.55     57.29 o 
  -2   4  16      615.96      448.12     26.11 o 
  -1   4  16      162.14      228.77     29.38 o 
   0   4  16       72.21       65.15     23.01 o 
   1   4  16       10.23       15.25     32.62 o 
   2   4  16      339.19      259.80     44.52 o 
   3   4  16      667.84      570.10     67.00 o 
   4   4  16      476.50      613.69     65.15 o 
   5   4  16       13.49       68.57     48.38 o 
   6   4  16      128.27       44.78     43.81 o 
   7   4  16       12.18       65.46     36.97 o 
  -7   5  16       28.55        1.82      9.58 o 
  -6   5  16       46.63       15.14     15.14 o 
  -5   5  16      145.42      138.42     15.34 o 
  -4   5  16        1.13        2.66     17.74 o 
  -3   5  16        0.98       14.72     22.08 o 
  -2   5  16        2.76       16.61     24.53 o 
  -1   5  16      222.09      337.30     36.97 o 
   0   5  16      429.38      504.99     46.96 o 
   1   5  16      149.15      225.87     45.97 o 
   2   5  16      104.97      151.76     47.80 o 
   3   5  16       47.09       25.16     45.77 o 
   4   5  16      189.38      217.11     59.02 o 
   5   5  16      589.00      707.93     74.14 o 
   6   5  16      343.66      357.25     65.21 o 
   7   5  16        4.30        9.04     41.10 o 
  -6   6  16       12.37       10.13     14.16 o 
  -5   6  16       71.26      134.77     18.51 o 
  -4   6  16      386.64      561.34     35.27 o 
  -3   6  16      641.85      712.48     42.77 o 
  -2   6  16       81.06      107.00     26.80 o 
  -1   6  16        7.10        5.86     28.00 o 
   0   6  16       26.49       25.80     25.85 o 
   1   6  16      432.10      214.62     40.63 o 
   2   6  16       70.46       36.94     51.91 o 
   3   6  16      338.41      295.45     69.31 o 
   4   6  16      111.27       77.82     61.25 o 
   5   6  16        7.12        6.85     57.85 o 
   6   6  16       55.71       49.99     47.82 o 
  -5   7  16       41.39       72.38     16.21 o 
  -4   7  16        0.07        8.17     19.31 o 
  -3   7  16       36.89       14.13     24.54 o 
  -2   7  16      137.86       94.98     33.70 o 
  -1   7  16       50.38       42.72     32.80 o 
   0   7  16       69.59       31.48     27.77 o 
   1   7  16      269.20      361.18     58.13 o 
   2   7  16       82.55       16.62     43.42 o 
   3   7  16       77.30       29.14     62.98 o 
   4   7  16        0.55        3.59     59.22 o 
   5   7  16       67.96       11.12     64.38 o 
  -3   8  16       45.05       68.89     26.31 o 
  -2   8  16      106.96      147.62     32.81 o 
  -1   8  16       89.78       78.34     39.06 o 
   0   8  16       10.73       50.66     31.38 o 
   1   8  16        2.19       69.60     47.61 o 
   2   8  16        5.54        7.11     56.87 o 
   3   8  16      215.66      233.05     68.22 o 
  -7   1  17        2.28       33.70     14.87 o 
  -6   1  17       22.21       45.18     19.54 o 
  -5   1  17        6.97        9.37     17.46 o 
  -4   1  17        2.70        9.97     15.86 o 
  -3   1  17      220.43      165.20     18.12 o 
  -2   1  17       41.80       10.79     25.10 o 
  -1   1  17       83.85       35.93     20.85 o 
   0   1  17       36.42       21.10     20.35 o 
   1   1  17       42.29       72.18     29.11 o 
   2   1  17       83.51       99.98     32.93 o 
   3   1  17        5.63       37.10     38.97 o 
   4   1  17        6.86       47.47     47.47 o 
   5   1  17        2.78       68.17     48.42 o 
   6   1  17       22.15       10.25     43.07 o 
   7   1  17       41.45       14.75     38.31 o 
  -7   2  17        1.39        5.02     14.31 o 
  -6   2  17        5.47        5.37     14.16 o 
  -5   2  17       25.14       11.46     16.58 o 
  -4   2  17       19.72       18.93     18.93 o 
  -3   2  17        1.80        1.48     20.68 o 
  -2   2  17      319.34      421.95     38.79 o 
  -1   2  17      259.49      339.42     35.56 o 
   0   2  17       20.38       38.28     17.92 o 
   1   2  17        5.40        4.09     26.48 o 
   2   2  17        2.52       11.05     31.30 o 
   3   2  17        8.02       32.61     36.37 o 
   4   2  17       15.61       12.93     41.68 o 
   5   2  17        1.09        0.00     49.26 o 
   6   2  17       61.09       57.83     49.96 o 
   7   2  17       81.90       92.79     49.18 o 
  -7   3  17       13.51       12.89     12.89 o 
  -6   3  17        2.62       14.66     14.66 o 
  -5   3  17       10.03       17.32     15.41 o 
  -4   3  17       42.00       56.98     20.91 o 
  -3   3  17       28.61       19.04     21.19 o 
  -2   3  17       10.29       15.05     27.79 o 
  -1   3  17       19.53       31.23     27.33 o 
   0   3  17      170.25      196.12     33.44 o 
   1   3  17      214.89      146.45     41.81 o 
   2   3  17      610.85      713.23     60.02 o 
   3   3  17      175.81      120.89     52.83 o 
   4   3  17        0.10       74.78     47.62 o 
   5   3  17       82.89      116.89     48.82 o 
   6   3  17        2.76       40.61     46.92 o 
   7   3  17        0.02       45.21     45.21 o 
  -6   4  17        1.28       14.43     12.47 o 
  -5   4  17        0.79       16.53     16.53 o 
  -4   4  17       91.27        2.62     16.27 o 
  -3   4  17      198.75      340.44     33.28 o 
  -2   4  17       22.38       23.45     25.88 o 
  -1   4  17       29.87       29.77     27.87 o 
   0   4  17      476.58      562.06     37.17 o 
   1   4  17       81.22      129.87     33.71 o 
   2   4  17        0.66       18.98     50.32 o 
   3   4  17       19.14       86.46     54.84 o 
   4   4  17       86.39       60.57     59.51 o 
   5   4  17        0.10       55.90     55.90 o 
   6   4  17        0.27       16.81     27.48 o 
  -6   5  17        4.43       31.53     14.55 o 
  -5   5  17        0.86       17.22     17.22 o 
  -4   5  17       53.65        2.67     19.05 o 
  -3   5  17        6.15       36.28     19.95 o 
  -2   5  17        2.45        1.64     22.61 o 
  -1   5  17       19.66       48.09     28.44 o 
   0   5  17        9.32       55.67     21.79 o 
   1   5  17       33.89       22.95     43.42 o 
   2   5  17      236.04      364.18     62.65 o 
   3   5  17       92.62      123.24     57.63 o 
   4   5  17        2.47       64.03     53.66 o 
   5   5  17       25.50      111.03     46.70 o 
   6   5  17        9.01        3.47     31.57 o 
  -5   6  17       64.78      101.68     21.15 o 
  -4   6  17       15.00        9.32     19.91 o 
  -3   6  17        4.84        9.26     23.22 o 
  -2   6  17       42.65        1.78     23.24 o 
  -1   6  17       88.96      108.04     30.42 o 
   0   6  17       68.75       56.05     56.99 o 
   1   6  17       19.63       22.42     31.90 o 
   2   6  17        0.08       29.12     49.71 o 
   3   6  17        0.23        3.54     57.33 o 
   4   6  17       58.98       86.21     62.86 o 
   5   6  17       54.94       26.00     56.81 o 
  -4   7  17       25.19       53.76     21.70 o 
  -3   7  17       17.00       29.86     20.74 o 
  -2   7  17       11.13        0.00     26.66 o 
  -1   7  17       61.40       19.65     34.43 o 
   0   7  17       82.25       61.85     29.58 o 
   1   7  17       41.52       69.66     45.55 o 
   2   7  17       39.41       58.70     50.74 o 
   3   7  17        0.21       62.75     62.75 o 
   4   7  17        2.42       15.64     50.49 o 
  -1   8  17       22.73        2.32     32.09 o 
   0   8  17       18.04       31.83     48.21 o 
   1   8  17       21.78        3.23     52.94 o 
  -7   0  18       11.68       37.50     15.86 o 
  -6   0  18       66.63      167.07     21.01 o 
  -5   0  18        3.15       14.46     15.38 o 
  -4   0  18       22.69       21.35     18.95 o 
  -3   0  18      887.31     1142.48     47.65 o 
  -2   0  18      264.11      186.60     25.43 o 
  -1   0  18        6.88       20.28     21.26 o 
   0   0  18      132.13      192.55     26.91 o 
   1   0  18      490.01      490.13     46.40 o 
   2   0  18        7.34       28.31     28.31 o 
   3   0  18       29.50       97.03     39.26 o 
   4   0  18       29.12       62.65     54.78 o 
   5   0  18       18.38       59.56     59.56 o 
   6   0  18       41.30       90.35     43.08 o 
   7   0  18      128.25      145.73     49.27 o 
  -6   1  18       96.94        3.42     15.53 o 
  -5   1  18      214.96      395.62     28.26 o 
  -4   1  18       65.24      169.75     22.21 o 
  -3   1  18        1.29       11.15     19.39 o 
  -2   1  18      189.03      226.12     30.98 o 
  -1   1  18       77.36       20.61     25.54 o 
   0   1  18       19.15       13.84     21.92 o 
   1   1  18        0.75       10.61     31.81 o 
   2   1  18       42.04        4.30     35.33 o 
   3   1  18      203.34      263.37     46.49 o 
   4   1  18       12.65       59.98     49.55 o 
   5   1  18        3.27       52.15     52.15 o 
   6   1  18        1.95       32.39     47.90 o 
  -6   2  18       38.80       15.25     15.25 o 
  -5   2  18       11.64        1.16     14.78 o 
  -4   2  18       37.17        8.98     17.57 o 
  -3   2  18      131.61      268.73     26.92 o 
  -2   2  18      166.50       10.09     23.72 o 
  -1   2  18      176.32      268.11     35.82 o 
   0   2  18      277.63      197.37     24.93 o 
   1   2  18      507.07      350.16     37.74 o 
   2   2  18      212.31      231.37     43.74 o 
   3   2  18        0.06        2.76     36.18 o 
   4   2  18      320.70      311.76     39.14 o 
   5   2  18       90.35       36.70     45.87 o 
   6   2  18        8.93       36.20     47.81 o 
  -6   3  18        4.07       13.00     13.00 o 
  -5   3  18      108.90        9.30     13.84 o 
  -4   3  18       36.21        7.89     16.71 o 
  -3   3  18       42.46       73.81     24.71 o 
  -2   3  18       25.76       44.79     28.61 o 
  -1   3  18      266.04      239.78     44.04 o 
   0   3  18       81.52       12.80     48.69 o 
   1   3  18      164.34      271.46     40.89 o 
   2   3  18      813.84      833.90     68.96 o 
   3   3  18      373.38      433.36     61.55 o 
   4   3  18      139.89       85.74     41.12 o 
   5   3  18       72.81       57.98     48.43 o 
   6   3  18       28.77       64.17     49.61 o 
  -5   4  18       18.01       25.60     17.25 o 
  -4   4  18        0.06       20.01     20.01 o 
  -3   4  18       54.87       19.84     23.09 o 
  -2   4  18       47.89       50.13     28.32 o 
  -1   4  18      153.45       98.41     31.09 o 
   0   4  18      429.55      408.83     34.06 o 
   1   4  18      755.93      487.70     50.72 o 
   2   4  18      161.35      282.57     54.91 o 
   3   4  18       24.65      146.51     49.39 o 
   4   4  18       49.86       42.82     58.60 o 
   5   4  18       48.96       65.90     50.99 o 
  -5   5  18        3.08       10.38     13.42 o 
  -4   5  18        0.62        4.02     17.73 o 
  -3   5  18       12.63       15.22     20.29 o 
  -2   5  18       10.33       40.15     23.39 o 
  -1   5  18        2.47       11.89     28.00 o 
   0   5  18       12.72       11.23     23.12 o 
   1   5  18       63.71      100.27     45.97 o 
   2   5  18      397.76      502.56     67.99 o 
   3   5  18     1581.90     1448.01     99.70 o 
   4   5  18      355.00      298.70     77.86 o 
   5   5  18       44.25       49.05     52.13 o 
  -3   6  18       36.12       55.29     21.92 o 
  -2   6  18        0.92        3.58     24.14 o 
  -1   6  18        1.59       10.43     25.49 o 
   0   6  18      247.04      281.63     35.23 o 
   1   6  18      472.07      232.18     39.44 o 
   2   6  18       15.15       20.03     40.08 o 
   3   6  18        5.79       29.79     59.25 o 
   4   6  18       10.09       38.92     58.02 o 
  -1   7  18        5.47       31.86     31.86 o 
   0   7  18        0.07       20.96     26.28 o 
   1   7  18      145.81      209.01     50.76 o 
  -5   1  19        2.16        6.11     16.59 o 
  -4   1  19        2.94        1.28     16.26 o 
  -3   1  19       14.64       19.93     19.93 o 
  -2   1  19       13.33        6.50     25.47 o 
  -1   1  19        3.48       17.50     25.33 o 
   0   1  19       32.12       44.58     24.86 o 
   1   1  19       30.19       56.15     32.26 o 
   2   1  19       10.15       62.82     31.41 o 
   3   1  19        4.74       41.03     41.03 o 
   4   1  19        0.21       18.26     44.40 o 
   5   1  19       47.32        7.97     51.22 o 
  -5   2  19        5.32        8.25     14.41 o 
  -4   2  19        8.80        0.00     17.53 o 
  -3   2  19       63.05      129.19     23.92 o 
  -2   2  19       92.98       17.29     22.99 o 
  -1   2  19       79.95      145.47     30.26 o 
   0   2  19       96.83       70.80     35.84 o 
   1   2  19       17.49       17.85     28.89 o 
   2   2  19       61.10       24.52     40.94 o 
   3   2  19       30.24       41.32     47.27 o 
   4   2  19        7.42       24.66     19.52 o 
   5   2  19       12.89       52.76     52.76 o 
  -5   3  19        0.00        9.27     14.38 o 
  -4   3  19        1.73        9.33     17.39 o 
  -3   3  19        4.37        7.64     20.69 o 
  -2   3  19        4.24       24.61     24.44 o 
  -1   3  19        6.54       31.81     31.81 o 
   0   3  19        1.13       13.70     32.29 o 
   1   3  19       10.08        9.37     33.38 o 
   2   3  19       98.03       69.81     50.61 o 
   3   3  19      196.33      318.72     56.84 o 
   4   3  19      117.27      146.48     55.88 o 
   5   3  19       37.31       71.70     48.15 o 
  -4   4  19        9.00       18.40     18.40 o 
  -3   4  19        0.13       16.80     18.70 o 
  -2   4  19       58.47      105.24     27.43 o 
  -1   4  19       34.31       23.73     31.76 o 
   0   4  19       36.36        3.86     25.33 o 
   1   4  19       94.02      143.31     45.86 o 
   2   4  19       41.52       81.90     50.11 o 
   3   4  19        1.06       37.13     58.12 o 
   4   4  19        8.38       14.76     56.33 o 
  -3   5  19        8.45        3.08     19.89 o 
  -2   5  19        7.58        8.75     24.43 o 
  -1   5  19        9.60       44.34     24.95 o 
   0   5  19        0.03       12.66     22.58 o 
   1   5  19       22.01       54.27     37.73 o 
   2   5  19       15.59       55.81     55.81 o 
   3   5  19      145.40      154.87     65.01 o 
  -1   6  19       49.77        8.34     31.68 o 
   0   6  19        0.70       10.02     25.41 o 
   1   6  19        2.86        5.83     22.27 o 
  -4   0  20        4.97       30.10     17.66 o 
  -3   0  20       14.27       15.70     15.98 o 
  -2   0  20        0.35       16.93     18.45 o 
  -1   0  20       58.05       37.43     23.24 o 
   0   0  20      406.97      534.45     34.21 o 
   1   0  20      631.41      730.66     60.35 o 
   2   0  20      146.83      169.96     38.06 o 
   3   0  20       22.43       38.99     38.99 o 
   4   0  20       98.72       16.15     59.76 o 
  -4   1  20        1.18        1.32     17.57 o 
  -3   1  20        4.61       21.52     16.31 o 
  -2   1  20       90.59        6.62     23.09 o 
  -1   1  20      115.55       92.78     32.03 o 
   0   1  20      225.42      280.81     31.82 o 
   1   1  20       90.02        4.68     33.43 o 
   2   1  20       36.01       46.81     34.48 o 
   3   1  20      156.68      237.19     46.29 o 
   4   1  20       55.63       99.13     44.47 o 
  -4   2  20       38.86       57.29     17.59 o 
  -3   2  20        2.36       14.87     21.75 o 
  -2   2  20       18.98        5.21     23.68 o 
  -1   2  20       16.81       26.37     29.73 o 
   0   2  20        8.37        3.50     21.70 o 
   1   2  20      324.10      310.68     38.81 o 
   2   2  20      467.96      433.86     52.55 o 
   3   2  20      151.49      266.68     49.06 o 
   4   2  20       92.79       28.91     52.24 o 
  -3   3  20       17.66       41.07     16.82 o 
  -2   3  20       86.32       19.49     24.82 o 
  -1   3  20      347.54      390.68     41.55 o 
   0   3  20      405.47      484.11     33.83 o 
   1   3  20       80.04       33.78     37.26 o 
   2   3  20       31.59       13.81     42.19 o 
   3   3  20        6.62        3.29     47.24 o 
  -2   4  20       18.09       24.75     24.75 o 
  -1   4  20      146.19       14.09     29.12 o 
   0   4  20       75.78      101.46     24.49 o 
   1   4  20       18.76       40.26     40.26 o 
   2   4  20       82.54       74.87     47.71 o 
  -2   1  21        0.12       19.87     20.61 o 
  -1   1  21       88.64      124.62     34.53 o 
   0   1  21       43.32        3.17     26.27 o 
   1   1  21       17.70        9.68     39.40 o 
   2   1  21       35.72       50.61     34.33 o 
  -1   2  21       21.36       32.45     30.60 o 
   0   2  21       36.49        4.91     24.87 o 
   1   2  21       46.11       31.26     31.71 o 
                                                 
